# Supplementary material for: 2-{1-[2-((2-Ammonio­ethyl){2-[1-(5-chloro-2-hydroxy­phen­yl)ethyl­idene­amino]eth­yl}amino)ethyl­iminio]eth­yl}-4-chloro­phenolate trifluoro­acetate
Source: Acta Crystallogr Sect E Struct Rep Online. 2009 Jan 28;65(Pt 2):o410. doi: 10.1107/S1600536809002943 (PMC2968282; doi:10.1107/S1600536809002943)
Supplement: Supplementary file 2 [file e-65-0o410-Isup2.hkl]

# 
# h,k,l, Fc-squared, Fo-squared, sigma(Fo-squared) and status flag 
# 
data_I
_shelx_title '  P-1' 
_shelx_refln_list_code          4 
_shelx_F_calc_maximum      227.67 
_exptl_crystal_F_000       588.00 
_reflns_d_resolution_high  0.7697 
 
loop_ 
 _symmetry_equiv_pos_as_xyz 
 'x, y, z' 
 '-x, -y, -z' 
 
_cell_length_a    10.1041 
_cell_length_b    10.6788 
_cell_length_c    12.5241 
_cell_angle_alpha  88.386 
_cell_angle_beta   70.743 
_cell_angle_gamma  81.234 
 
_shelx_F_squared_multiplier     1.000 
 
loop_ 
 _refln_index_h 
 _refln_index_k 
 _refln_index_l 
 _refln_F_squared_calc 
 _refln_F_squared_meas 
 _refln_F_squared_sigma 
 _refln_observed_status 
   1   0   0      334.46      337.47      3.45 o 
   2   0   0      629.90      695.69      8.07 o 
   3   0   0        0.89       -2.52      1.68 o 
   4   0   0     1030.18     1078.31     14.44 o 
   5   0   0      605.96      557.60     10.73 o 
   6   0   0     4672.11     4750.46     64.28 o 
   7   0   0      114.82      109.99     10.27 o 
   8   0   0       58.12       43.10      8.38 o 
   9   0   0        9.79        1.03      6.09 o 
  10   0   0        2.99       12.82      7.63 o 
  11   0   0      236.07      230.40     36.73 o 
  12   0   0       50.31       49.11     11.99 o 
 -12   1   0       24.02       24.74     10.88 o 
 -11   1   0        0.26        9.76      8.24 o 
 -10   1   0        2.45        1.22      7.15 o 
  -9   1   0        0.53        4.71      6.24 o 
  -8   1   0      409.56      420.80     18.94 o 
  -7   1   0      173.91      145.26     11.52 o 
  -6   1   0       97.55       90.69      4.48 o 
  -5   1   0     4881.74     5091.69     47.20 o 
  -4   1   0       63.60       79.73      3.67 o 
  -3   1   0      353.85      367.32      6.64 o 
  -2   1   0      883.33      827.26      9.88 o 
  -1   1   0       42.82       10.24      4.21 o 
   0   1   0       18.93       25.07      2.47 o 
   1   1   0     7106.78     7202.73     83.38 o 
   2   1   0     1617.52     1628.48     23.46 o 
   3   1   0      396.02      356.38      7.99 o 
   4   1   0      770.52      646.88     13.04 o 
   5   1   0        5.68       12.65      3.08 o 
   6   1   0       99.31      111.83      6.02 o 
   7   1   0       26.22       13.75      3.35 o 
   8   1   0      219.35      250.84     15.92 o 
   9   1   0      107.08      119.05     12.25 o 
  10   1   0       13.93       -3.11      6.37 o 
  11   1   0      373.84      343.99     40.88 o 
  12   1   0        7.20        5.49      8.68 o 
 -11   2   0       17.91       11.04     12.06 o 
 -10   2   0      181.63      230.17     17.63 o 
  -9   2   0      128.94      173.40     18.60 o 
  -8   2   0      817.66      815.30     53.73 o 
  -7   2   0      188.89      205.16     21.41 o 
  -6   2   0       35.77       41.04      4.69 o 
  -5   2   0        3.06       -0.01      2.22 o 
  -4   2   0      617.53      662.54     12.74 o 
  -3   2   0     2152.35     2165.46     26.73 o 
  -2   2   0    29279.04    29938.21    285.82 o 
  -1   2   0      106.91      126.86      5.19 o 
   0   2   0      635.08      665.49     17.55 o 
   1   2   0      329.23      339.38      5.06 o 
   2   2   0       29.40       19.57      2.56 o 
   4   2   0       11.93        8.62      3.85 o 
   5   2   0       27.46       11.24      4.63 o 
   6   2   0       46.02       46.93      4.42 o 
   7   2   0       42.77       69.44     10.17 o 
   8   2   0       61.96       66.50     16.08 o 
   9   2   0      128.19      157.60     13.52 o 
  10   2   0       30.42       52.42     10.40 o 
  11   2   0      144.96      128.79     14.75 o 
  12   2   0        3.85       -1.89      8.22 o 
 -11   3   0        4.40        8.27      8.76 o 
 -10   3   0       30.34       20.25      8.71 o 
  -9   3   0       41.62       33.23      9.17 o 
  -8   3   0        0.55       -0.51      5.87 o 
  -7   3   0      750.50      733.07     24.08 o 
  -6   3   0       19.45       16.16      4.38 o 
  -5   3   0       41.98       33.34      4.40 o 
  -4   3   0     2049.84     1949.83     22.91 o 
  -3   3   0       45.98       73.41      4.23 o 
  -2   3   0      342.35      296.25      7.83 o 
  -1   3   0      452.33      517.75      9.76 o 
   0   3   0     2044.81     2146.50     45.19 o 
   1   3   0    12769.55    13593.15    184.71 o 
   2   3   0       75.49       80.24      3.84 o 
   3   3   0        0.05        0.30      2.42 o 
   4   3   0      562.34      536.48     13.97 o 
   5   3   0      113.93       96.17     10.46 o 
   6   3   0      636.80      611.05     13.76 o 
   7   3   0      406.62      438.97     12.24 o 
   8   3   0       42.50       45.15     13.51 o 
   9   3   0        0.61       -5.11      5.87 o 
  10   3   0       22.07       34.39      8.83 o 
  11   3   0        5.31       -0.65      7.80 o 
  12   3   0       77.42       83.78     13.59 o 
 -11   4   0        7.88        9.37      8.85 o 
 -10   4   0        2.16       -3.48      7.15 o 
  -9   4   0       64.54       56.87     10.87 o 
  -8   4   0      237.67      255.37     31.71 o 
  -7   4   0      560.40      512.07     20.28 o 
  -6   4   0      934.26      916.99     19.40 o 
  -5   4   0       17.03       27.01      7.86 o 
  -4   4   0       12.06        6.33      3.69 o 
  -3   4   0      194.11      174.75      7.30 o 
  -2   4   0      227.43      246.61      9.41 o 
  -1   4   0     1156.90     1114.06     22.29 o 
   0   4   0     2934.49     3059.25     45.07 o 
   1   4   0     2048.55     2126.45     25.35 o 
   2   4   0      187.09      173.41      4.76 o 
   3   4   0     1108.88     1106.28     16.50 o 
   4   4   0       29.98       33.01      3.98 o 
   5   4   0      596.05      617.36     14.25 o 
   6   4   0      160.69      153.81      9.78 o 
   7   4   0      744.29      748.99     16.66 o 
   8   4   0        1.12       -0.94      5.37 o 
   9   4   0       86.53       81.26     10.75 o 
  10   4   0       10.18       10.88      7.34 o 
  11   4   0        0.27        3.81      7.73 o 
  12   4   0       25.51       22.52     20.26 o 
 -10   5   0        1.29       -6.82      6.91 o 
  -9   5   0        2.58       -3.78      6.70 o 
  -8   5   0       23.13       18.53     15.48 o 
  -7   5   0       48.00       60.61     10.67 o 
  -6   5   0       37.74       30.69      5.63 o 
  -5   5   0       18.98       16.21      4.49 o 
  -4   5   0       13.52        8.19      3.32 o 
  -3   5   0      241.81      202.91      7.10 o 
  -2   5   0       22.40       25.43      4.37 o 
  -1   5   0     1586.15     1678.55     33.37 o 
   0   5   0      484.58      390.68     13.39 o 
   1   5   0      137.05      138.54      4.93 o 
   2   5   0      104.48       87.72      4.61 o 
   3   5   0       23.13       19.09      2.78 o 
   4   5   0       57.45       69.59      4.97 o 
   5   5   0      943.98     1004.62     19.04 o 
   6   5   0       79.16       77.64      6.68 o 
   7   5   0        2.74        6.95      4.43 o 
   8   5   0       25.32       27.21      5.87 o 
   9   5   0       30.59       24.43      6.54 o 
  10   5   0       24.70       28.37      8.41 o 
  11   5   0       44.89       56.61      9.42 o 
  12   5   0      161.99      165.46     14.03 o 
 -10   6   0       25.66       24.33     10.23 o 
  -9   6   0        6.71        8.71      7.94 o 
  -8   6   0      459.07      467.39     21.71 o 
  -7   6   0       29.08       17.63      7.50 o 
  -6   6   0      294.93      286.47     17.17 o 
  -5   6   0        8.34        7.06      4.27 o 
  -4   6   0        7.45        8.90      3.76 o 
  -3   6   0     1280.87     1256.88     25.92 o 
  -2   6   0       52.76       57.15      5.17 o 
  -1   6   0      127.70      150.22      6.80 o 
   0   6   0      176.28      185.76     10.64 o 
   1   6   0       76.04       80.07      4.14 o 
   2   6   0      874.70      878.49     14.75 o 
   3   6   0      323.07      311.95      9.17 o 
   4   6   0      261.11      284.52      8.71 o 
   5   6   0       11.89        8.58      3.80 o 
   6   6   0        3.66       -1.31      5.78 o 
   7   6   0      606.16      650.85     17.40 o 
   8   6   0        8.02       10.50      5.24 o 
   9   6   0      252.58      244.90     13.05 o 
  10   6   0        2.29        4.40      5.57 o 
  11   6   0       59.90       62.85     14.13 o 
  -9   7   0       63.89       74.02     10.17 o 
  -8   7   0       21.74       12.84      6.59 o 
  -7   7   0        1.43        2.19      5.42 o 
  -6   7   0       39.92       42.32      9.12 o 
  -5   7   0       44.27       33.99      5.35 o 
  -4   7   0      172.09      175.81      8.22 o 
  -3   7   0      692.10      695.62     20.77 o 
  -2   7   0       59.41       66.86      5.97 o 
  -1   7   0      205.55      192.45      7.84 o 
   0   7   0        0.08        2.53      2.64 o 
   1   7   0      314.25      306.90     14.01 o 
   2   7   0      227.85      227.77      9.55 o 
   3   7   0      740.01      701.55     14.18 o 
   4   7   0      816.10      822.42     31.11 o 
   5   7   0       32.74       24.58      4.42 o 
   6   7   0      465.80      486.92     13.87 o 
   7   7   0      116.93      105.89      8.07 o 
   8   7   0      277.98      331.02     19.46 o 
   9   7   0       22.02        6.26      5.73 o 
  10   7   0      327.00      347.54     16.27 o 
  11   7   0       93.82       99.17     31.00 o 
  -8   8   0        4.26        2.87      6.48 o 
  -7   8   0      144.55      166.57     11.92 o 
  -6   8   0       42.70       44.31      6.35 o 
  -5   8   0       15.68       17.23      6.05 o 
  -4   8   0       40.36       44.53      6.71 o 
  -3   8   0        1.64        1.70      4.33 o 
  -2   8   0        0.13        2.29      5.48 o 
  -1   8   0      608.55      612.86     45.43 o 
   0   8   0      659.19      635.13     21.27 o 
   1   8   0      167.30      174.40     15.58 o 
   2   8   0      111.20      126.35     18.79 o 
   3   8   0        1.89       -3.04      6.52 o 
   4   8   0      278.19      277.10     21.39 o 
   5   8   0     2093.90     2062.37     64.16 o 
   6   8   0      151.99      176.04     19.76 o 
   7   8   0      152.72      139.10     19.60 o 
   8   8   0       16.69       22.49     12.66 o 
   9   8   0       36.77       50.66     17.03 o 
  10   8   0      139.58      136.73     23.17 o 
  11   8   0       22.15       23.65     15.71 o 
  -8   9   0        0.36       -4.52     12.24 o 
  -7   9   0      332.81      357.71     31.90 o 
  -6   9   0       33.59       54.09     10.75 o 
  -5   9   0       64.12       59.03     10.86 o 
  -4   9   0        9.59       14.69      8.80 o 
  -3   9   0       63.01       30.62      8.58 o 
  -2   9   0      151.77      151.62     12.95 o 
  -1   9   0       14.07       19.36      7.32 o 
   0   9   0      100.99       95.99     10.79 o 
   1   9   0        0.21       -7.57      5.05 o 
   2   9   0       50.21       56.80      9.52 o 
   3   9   0      394.77      343.35     17.67 o 
   4   9   0      211.64      199.09     23.07 o 
   5   9   0     1297.93     1143.90     46.45 o 
   6   9   0       18.19        0.42      9.09 o 
   7   9   0       30.16       41.72     14.82 o 
   8   9   0       10.64        5.20     11.51 o 
   9   9   0      525.93      624.45     40.67 o 
  10   9   0        7.09        8.72     13.61 o 
  -7  10   0       10.72       22.18     14.14 o 
  -6  10   0        0.25        1.37      8.43 o 
  -5  10   0       17.46       20.15     10.75 o 
  -4  10   0       48.28       50.57     10.43 o 
  -3  10   0      414.87      454.64     28.22 o 
  -2  10   0       28.21       34.18      9.29 o 
  -1  10   0        7.95       12.00      7.62 o 
   0  10   0      301.51      296.68     18.42 o 
   1  10   0       73.95       69.42     10.44 o 
   2  10   0      828.39      842.70     28.12 o 
   3  10   0      184.46      208.30     15.51 o 
   4  10   0     1040.33     1041.59     32.18 o 
   5  10   0        1.67        5.47      9.56 o 
   6  10   0       97.33       74.88     16.40 o 
   7  10   0      103.42       68.52     16.97 o 
   8  10   0       18.89       39.57     15.40 o 
   9  10   0        1.83        6.20     12.82 o 
  -5  11   0        4.74        8.93      8.42 o 
  -4  11   0        0.08        3.02      8.08 o 
  -3  11   0      396.42      345.65     20.83 o 
  -2  11   0       59.95       57.48     10.91 o 
  -1  11   0       77.70      104.43     12.91 o 
   0  11   0       41.03       49.61     10.37 o 
   1  11   0      505.96      511.94     23.43 o 
   2  11   0      537.90      563.36     24.50 o 
   3  11   0      770.79      763.66     28.44 o 
   4  11   0       22.08       14.43      7.85 o 
   5  11   0       14.72       14.40     12.45 o 
   6  11   0      226.25      221.66     25.28 o 
   7  11   0      207.58      241.78     27.90 o 
   8  11   0      165.12      196.43     25.59 o 
  -4  12   0       14.24       24.97     11.00 o 
  -3  12   0       66.29       71.45     21.18 o 
  -2  12   0      244.06      245.01     18.89 o 
  -1  12   0        0.92       -1.48      7.51 o 
   0  12   0      227.03      183.14     16.46 o 
   1  12   0      100.69      118.08     14.59 o 
   2  12   0      548.71      529.54     25.02 o 
   3  12   0      130.34      163.94     16.15 o 
   4  12   0       26.08       38.58     13.43 o 
   5  12   0        7.85       16.08     11.88 o 
   6  12   0       86.33       65.58     18.08 o 
   7  12   0        1.30       10.88     11.72 o 
  -2  13   0      112.82      116.80     15.85 o 
  -1  13   0      160.78      161.54     17.25 o 
   0  13   0      165.49      147.33     16.44 o 
   1  13   0       85.49       85.43     13.67 o 
   2  13   0      102.01       81.96     13.82 o 
   3  13   0       12.51       10.90      9.14 o 
   4  13   0       91.86       79.14     19.23 o 
   5  13   0       10.85       -3.47     10.88 o 
   6  13   0        0.50      -13.72     10.77 o 
  -5 -13   1      207.00      225.02     27.43 o 
  -4 -13   1      109.31      118.29     21.76 o 
  -3 -13   1        7.83       -0.67      7.76 o 
  -2 -13   1       21.39       14.53      9.23 o 
  -1 -13   1      577.94      577.81     30.32 o 
   0 -13   1       38.99       34.29     11.35 o 
   1 -13   1      220.40      222.23     18.71 o 
   2 -13   1        1.18        6.28      9.29 o 
  -7 -12   1        0.10       13.51     14.03 o 
  -6 -12   1      118.49      102.89     21.18 o 
  -5 -12   1        2.35        1.37     10.83 o 
  -4 -12   1        9.28       20.28     12.35 o 
  -3 -12   1        0.41       -6.08      7.37 o 
  -2 -12   1      214.43      179.46     16.28 o 
  -1 -12   1      164.31      158.14     15.36 o 
   0 -12   1      301.54      341.91     20.77 o 
   1 -12   1       20.79       16.59     13.64 o 
   2 -12   1        0.00        0.88     15.82 o 
   3 -12   1       28.52       26.48     26.33 o 
   4 -12   1       11.57       14.80      9.30 o 
  -8 -11   1        6.04       -5.57     11.56 o 
  -7 -11   1      271.22      290.13     28.80 o 
  -6 -11   1        3.59       11.67     11.40 o 
  -5 -11   1       12.81       14.03     11.77 o 
  -4 -11   1      147.27      134.79     19.65 o 
  -3 -11   1      346.07      368.33     20.70 o 
  -2 -11   1      357.74      325.99     19.38 o 
  -1 -11   1      163.15      188.84     15.40 o 
   0 -11   1      157.64      177.75     15.09 o 
   1 -11   1       34.30       28.75      8.51 o 
   2 -11   1       22.79       35.31      9.68 o 
   3 -11   1      110.81      130.03     27.67 o 
   4 -11   1       11.56        7.13      8.39 o 
   5 -11   1       30.46       35.97      8.86 o 
   6 -11   1       28.18       20.93      9.34 o 
  -9 -10   1       20.05       17.45     13.24 o 
  -8 -10   1       40.11       32.90     14.82 o 
  -7 -10   1      303.43      267.53     27.54 o 
  -6 -10   1        4.69       19.02     11.46 o 
  -5 -10   1       62.14       71.21     16.61 o 
  -4 -10   1        5.20        3.78      9.72 o 
  -3 -10   1      926.33      805.22     27.74 o 
  -2 -10   1       45.12       48.72      9.23 o 
  -1 -10   1        2.31        1.80      6.31 o 
   0 -10   1       35.61       46.69      9.35 o 
   1 -10   1        2.05        4.13      6.68 o 
   2 -10   1       94.21       97.14     15.13 o 
   3 -10   1        8.57       15.31     12.14 o 
   4 -10   1      274.69      274.43     17.78 o 
   5 -10   1       53.63       58.57     32.00 o 
   6 -10   1       46.20       64.69      9.85 o 
   7 -10   1       23.46       38.73     16.40 o 
 -10  -9   1      168.62      231.90     29.64 o 
  -9  -9   1       57.35       80.93     19.18 o 
  -8  -9   1      250.77      303.11     28.69 o 
  -7  -9   1        0.94      -13.40      8.93 o 
  -6  -9   1       13.32       15.40     11.93 o 
  -5  -9   1       60.21       44.88     13.14 o 
  -4  -9   1      172.30      116.71     16.97 o 
  -3  -9   1      173.23      156.54     12.80 o 
  -2  -9   1      643.45      564.60     45.95 o 
  -1  -9   1      733.42      696.20     23.89 o 
   0  -9   1       71.95       73.10      9.90 o 
   1  -9   1       31.80       18.54      7.78 o 
   2  -9   1      213.38      207.91     16.74 o 
   3  -9   1        3.94        1.51      6.96 o 
   4  -9   1       16.77        9.07      9.67 o 
   5  -9   1       10.21       18.44      8.02 o 
   6  -9   1        1.15       -5.78      5.40 o 
   7  -9   1       47.53       59.38     16.82 o 
   8  -9   1        2.24        0.84     12.09 o 
 -10  -8   1        0.76       14.29     13.30 o 
  -9  -8   1       49.90       72.57     18.81 o 
  -8  -8   1        1.31        5.47     10.98 o 
  -7  -8   1      199.72      231.27     24.44 o 
  -6  -8   1      134.08      128.59     17.71 o 
  -5  -8   1       30.55       19.13     10.35 o 
  -4  -8   1       86.97       76.14     13.87 o 
  -3  -8   1      293.59      283.27     38.47 o 
  -2  -8   1       35.75       34.10      7.38 o 
  -1  -8   1      212.00      217.03     13.17 o 
   0  -8   1       20.94       34.00      7.38 o 
   1  -8   1      375.06      330.48     25.07 o 
   2  -8   1        3.96        3.87      3.90 o 
   3  -8   1       19.35       14.43      4.73 o 
   4  -8   1       33.89       33.17      5.94 o 
   5  -8   1       60.32       61.87      7.75 o 
   6  -8   1       17.99       21.97      7.02 o 
   7  -8   1       36.26       29.79      7.16 o 
   8  -8   1       32.12       32.19      9.68 o 
   9  -8   1        4.95        7.34      9.34 o 
 -11  -7   1        9.02       12.56      7.48 o 
 -10  -7   1       25.69       17.56      7.00 o 
  -9  -7   1       12.98       17.58      6.61 o 
  -8  -7   1      103.61      114.03      9.44 o 
  -7  -7   1        5.55        9.69      6.26 o 
  -6  -7   1       18.79       29.74      5.41 o 
  -5  -7   1       70.36       68.96     10.16 o 
  -4  -7   1      191.50      205.01     13.51 o 
  -3  -7   1      122.08      117.77      7.65 o 
  -2  -7   1       58.68       71.96      7.50 o 
  -1  -7   1       71.58       75.01      5.07 o 
   0  -7   1      170.78      146.01     10.09 o 
   1  -7   1      341.66      331.95     14.44 o 
   2  -7   1       13.18        5.77      5.52 o 
   3  -7   1     1364.15     1333.97     24.05 o 
   4  -7   1       29.96       19.81      5.31 o 
   5  -7   1      129.28      130.80      8.13 o 
   6  -7   1       41.14       31.78      5.59 o 
   7  -7   1       26.52       27.17      5.71 o 
   8  -7   1       54.43       59.69      8.94 o 
   9  -7   1      231.13      241.82     15.02 o 
 -11  -6   1        0.45        2.48      9.09 o 
 -10  -6   1       34.54       21.50     11.97 o 
  -9  -6   1       40.86       40.34      7.63 o 
  -8  -6   1        7.64       -1.50      6.79 o 
  -7  -6   1       61.01       71.38      7.46 o 
  -6  -6   1       28.47       20.51      5.01 o 
  -5  -6   1      680.34      630.57     15.09 o 
  -4  -6   1      175.90      183.01      7.92 o 
  -3  -6   1      609.49      620.78     16.12 o 
  -2  -6   1     1070.24     1052.70     26.47 o 
  -1  -6   1      431.80      374.11     11.68 o 
   0  -6   1      983.61     1039.31     24.02 o 
   1  -6   1      630.03      710.00     34.13 o 
   2  -6   1       25.57       15.83      5.50 o 
   3  -6   1      308.59      320.24     10.83 o 
   4  -6   1        7.48        6.14      4.09 o 
   5  -6   1      207.36      215.05      7.92 o 
   6  -6   1       80.44       87.82      9.85 o 
   7  -6   1        1.00        0.86      5.53 o 
   8  -6   1       37.88       18.47      8.32 o 
   9  -6   1       97.90      114.19     15.45 o 
  10  -6   1        5.05       24.43     10.43 o 
 -11  -5   1        4.20        2.43      7.69 o 
 -10  -5   1       20.89       27.41     15.71 o 
  -9  -5   1       62.30       67.06     10.17 o 
  -8  -5   1      397.46      341.79     48.77 o 
  -7  -5   1      261.12      259.31     11.70 o 
  -6  -5   1       72.36       74.69      6.74 o 
  -5  -5   1      565.26      624.99     14.97 o 
  -4  -5   1       12.88        7.97      3.27 o 
  -3  -5   1        4.00        6.70      2.89 o 
  -2  -5   1      122.35      123.90      5.96 o 
  -1  -5   1       21.63       20.35      3.29 o 
   0  -5   1      110.27       86.59     12.19 o 
   1  -5   1      900.02      905.19     20.79 o 
   2  -5   1      447.37      477.49     14.97 o 
   3  -5   1     3092.94     3191.06     41.14 o 
   4  -5   1      827.34      813.07     13.33 o 
   5  -5   1       81.54       82.07      5.68 o 
   6  -5   1       14.05       17.49      5.02 o 
   7  -5   1       61.50       63.59      7.13 o 
   8  -5   1       10.70        8.81     18.18 o 
   9  -5   1      742.27      741.33     43.51 o 
  10  -5   1       74.42       71.15     15.82 o 
 -11  -4   1        0.19       -7.86      7.08 o 
 -10  -4   1      101.40      116.26     13.08 o 
  -9  -4   1      176.69      153.08     16.00 o 
  -8  -4   1        3.91       -0.26      5.64 o 
  -7  -4   1        1.97        5.14      5.32 o 
  -6  -4   1      243.70      200.53     16.13 o 
  -5  -4   1      111.93      117.03      8.19 o 
  -4  -4   1      981.35      940.91     20.23 o 
  -3  -4   1       48.51       47.99      4.11 o 
  -2  -4   1      136.95      167.01      7.59 o 
  -1  -4   1     1200.56     1175.53     17.80 o 
   0  -4   1      834.84      852.25     18.10 o 
   1  -4   1      375.87      441.64     12.63 o 
   2  -4   1      656.71      691.50     20.31 o 
   3  -4   1     1911.50     1892.02     23.93 o 
   4  -4   1     7905.86     8070.82     65.60 o 
   5  -4   1      138.43      135.02      6.58 o 
   6  -4   1      422.23      414.34     10.96 o 
   7  -4   1      379.48      371.60     10.99 o 
   8  -4   1       39.74       29.87     11.22 o 
   9  -4   1        4.21       -5.99      5.93 o 
  10  -4   1      676.76      638.58     27.37 o 
  11  -4   1        0.05       -5.42      7.11 o 
 -12  -3   1       36.50       36.93     14.74 o 
 -11  -3   1      134.50      113.07     14.29 o 
 -10  -3   1        0.02       -8.29      6.26 o 
  -9  -3   1      495.70      476.69     21.42 o 
  -8  -3   1      103.86       97.48     10.59 o 
  -7  -3   1       11.63       11.53      5.70 o 
  -6  -3   1       13.31        1.83      3.20 o 
  -5  -3   1      421.86      434.79     14.65 o 
  -4  -3   1      104.56       79.61      9.09 o 
  -3  -3   1      103.16       88.80      5.85 o 
  -2  -3   1        1.65        2.25      2.42 o 
  -1  -3   1     8185.02     8173.02     80.68 o 
   0  -3   1      145.97      152.64      5.89 o 
   1  -3   1    27770.22    28949.21    289.54 o 
   2  -3   1     1750.42     1679.53     19.18 o 
   3  -3   1     1197.99     1268.01     19.18 o 
   4  -3   1     1324.55     1283.40     17.44 o 
   5  -3   1     1061.28     1103.37     16.72 o 
   6  -3   1      301.10      299.22      8.98 o 
   7  -3   1     1803.90     1836.37     25.13 o 
   8  -3   1        0.71        2.08      6.28 o 
   9  -3   1      118.78      124.48     13.34 o 
  10  -3   1       94.82       73.87     12.11 o 
  11  -3   1        5.72       -0.29      7.44 o 
 -12  -2   1        0.54        4.05     10.19 o 
 -11  -2   1       96.83       79.46     12.63 o 
 -10  -2   1       14.34        6.66      7.22 o 
  -9  -2   1      547.62      548.53     22.77 o 
  -8  -2   1       97.18      113.80     11.26 o 
  -7  -2   1      649.45      624.88     21.11 o 
  -6  -2   1        8.01       14.05      4.82 o 
  -5  -2   1       54.83       75.82      8.85 o 
  -4  -2   1     6413.07     6897.61     88.44 o 
  -3  -2   1      130.56      124.98      7.44 o 
  -2  -2   1      870.09      915.10     23.17 o 
  -1  -2   1      107.29       81.89      3.99 o 
   0  -2   1       66.40       58.48      3.10 o 
   1  -2   1      169.45      216.93     15.98 o 
   2  -2   1    51835.25    51938.90    492.44 o 
   3  -2   1     4700.52     4661.51     49.09 o 
   4  -2   1      124.43      130.75      5.25 o 
   5  -2   1       33.89       22.40      3.27 o 
   6  -2   1      296.38      312.62      8.53 o 
   7  -2   1      420.26      450.48     10.70 o 
   8  -2   1      560.99      579.81     31.19 o 
   9  -2   1      320.90      324.29     28.69 o 
  10  -2   1      280.58      273.22     18.48 o 
  11  -2   1        0.31       -5.32      7.00 o 
  12  -2   1        5.10       11.36      9.36 o 
 -12  -1   1       25.54       21.80      9.77 o 
 -11  -1   1       20.66       30.82     14.32 o 
 -10  -1   1       21.63       28.07      9.08 o 
  -9  -1   1        2.62       -2.17      6.18 o 
  -8  -1   1      170.75      156.81     14.50 o 
  -7  -1   1       68.86       73.64      9.08 o 
  -6  -1   1       62.18      123.91     12.22 o 
  -5  -1   1     1901.50     1955.90     25.08 o 
  -4  -1   1      728.88      800.42     15.33 o 
  -3  -1   1    10010.31    10446.63    124.81 o 
  -2  -1   1      384.74      320.37      9.40 o 
  -1  -1   1    12870.39    13260.01    192.26 o 
   0  -1   1       95.87       98.99      3.12 o 
   1  -1   1      248.56      279.63      5.30 o 
   2  -1   1     4506.51     4569.33     45.95 o 
   3  -1   1     8604.74     9168.90     91.58 o 
   4  -1   1        5.08       -0.61      1.99 o 
   5  -1   1       28.64       34.32      3.34 o 
   6  -1   1        3.38        3.52      2.63 o 
   7  -1   1       25.05       35.06      5.85 o 
   8  -1   1      188.52      225.45     14.55 o 
   9  -1   1        2.92        4.87      6.21 o 
  10  -1   1        4.04       11.98      7.22 o 
  11  -1   1       90.33       72.26     12.71 o 
  12  -1   1       48.39       44.33     12.04 o 
 -11   0   1       19.65       12.58      8.23 o 
 -10   0   1        6.80        7.71      7.65 o 
  -9   0   1      139.68      137.64     23.28 o 
  -8   0   1      200.13      217.00     14.73 o 
  -7   0   1       59.10       54.50      8.61 o 
  -6   0   1     1210.59     1235.02     28.67 o 
  -5   0   1      350.99      295.53     11.61 o 
  -4   0   1        1.57        2.16      3.53 o 
  -3   0   1      361.10      375.93     18.39 o 
  -2   0   1     1527.76     1627.47     35.05 o 
  -1   0   1      336.75      336.06     12.56 o 
   0   0   1      184.76       -0.68      0.45 o 
   1   0   1       20.19       29.66      2.02 o 
   2   0   1      287.77      224.25      5.13 o 
   3   0   1      729.12      745.08     15.66 o 
   4   0   1     3438.07     3508.63     33.53 o 
   5   0   1     1055.89     1103.81     14.90 o 
   6   0   1      294.22      244.46      7.09 o 
   7   0   1        8.36        9.32      3.45 o 
   8   0   1      173.94      175.87     13.87 o 
   9   0   1        0.31        2.38      6.12 o 
  10   0   1        4.11       13.49      7.15 o 
  11   0   1      243.78      269.76     19.17 o 
  12   0   1        0.34       -1.25      8.80 o 
 -11   1   1        2.49        2.60      7.32 o 
 -10   1   1        6.92        0.52      6.74 o 
  -9   1   1      235.24      239.56     26.80 o 
  -8   1   1      473.34      463.20     20.40 o 
  -7   1   1       36.79       49.24      8.35 o 
  -6   1   1      685.26      726.45     17.85 o 
  -5   1   1      453.16      456.98      9.92 o 
  -4   1   1      624.17      623.73     11.17 o 
  -3   1   1       29.98       42.93      3.08 o 
  -2   1   1      373.89      359.71     13.19 o 
  -1   1   1      127.84      164.37      4.66 o 
   0   1   1       27.29       31.63      1.44 o 
   1   1   1     3476.41     3664.88     64.74 o 
   2   1   1      262.76      210.83      8.93 o 
   3   1   1     5361.07     5513.48     55.88 o 
   4   1   1      491.20      454.55      9.85 o 
   5   1   1       73.57       92.68      5.28 o 
   6   1   1     2137.59     2249.40     48.07 o 
   7   1   1        4.94        4.04      4.37 o 
   8   1   1       14.23       13.46      6.35 o 
   9   1   1        9.02       16.64      8.78 o 
  10   1   1       54.22       57.54     10.56 o 
  11   1   1       14.78       19.30      8.68 o 
  12   1   1        0.19       -2.41      7.65 o 
 -11   2   1       19.02       23.21      9.80 o 
 -10   2   1        9.94        7.97      7.55 o 
  -9   2   1       85.09       72.55     11.16 o 
  -8   2   1       35.00       42.53      8.61 o 
  -7   2   1      123.67      116.60     11.30 o 
  -6   2   1       50.87       61.19      5.12 o 
  -5   2   1       26.29       29.45      3.99 o 
  -4   2   1     2936.07     2898.27     36.76 o 
  -3   2   1      298.51      297.69     14.90 o 
  -2   2   1     2126.58     2147.89     26.30 o 
  -1   2   1      387.03      396.05      7.54 o 
   0   2   1     2963.75     3408.16     30.26 o 
   1   2   1     4311.68     4334.60     44.30 o 
   2   2   1    15384.12    15718.34    148.24 o 
   3   2   1       11.91       13.95      3.10 o 
   4   2   1      165.12       94.98     29.32 o 
   5   2   1       31.16       23.17      3.76 o 
   6   2   1      106.77      112.36      6.38 o 
   7   2   1      542.33      557.31     17.62 o 
   8   2   1        8.05       10.02      6.03 o 
   9   2   1       17.82        7.74      6.25 o 
  10   2   1       55.90       58.40     12.03 o 
  11   2   1        4.07        6.28      8.09 o 
  12   2   1       15.21       18.28      9.60 o 
 -11   3   1        0.78        3.50      8.45 o 
 -10   3   1        2.00       -7.27      6.93 o 
  -9   3   1        4.17       14.02     11.27 o 
  -8   3   1      210.62      239.02     15.87 o 
  -7   3   1      164.26      172.31     17.68 o 
  -6   3   1      359.67      400.54     11.79 o 
  -5   3   1      220.40      260.63      8.98 o 
  -4   3   1      778.14      789.44     19.82 o 
  -3   3   1      332.97      330.62     10.71 o 
  -2   3   1      180.31      198.53      7.85 o 
  -1   3   1      180.61      154.37      4.70 o 
   0   3   1      323.28      309.55      5.10 o 
   1   3   1        7.11       17.74      3.77 o 
   2   3   1      145.19      149.86      4.77 o 
   3   3   1      328.53      363.05      8.24 o 
   4   3   1      964.53      992.08     19.40 o 
   5   3   1      195.11      164.51      8.45 o 
   6   3   1      170.33      141.60      7.16 o 
   7   3   1      702.88      675.05     15.59 o 
   8   3   1      740.55      719.78     22.94 o 
   9   3   1       36.48       34.29      8.03 o 
  10   3   1       27.05       11.90      7.18 o 
  11   3   1       28.00       24.85      8.87 o 
  12   3   1      132.72      140.52     15.82 o 
 -10   4   1        3.62        4.12      7.57 o 
  -9   4   1        0.28       -6.02      6.32 o 
  -8   4   1      271.70      283.96     17.25 o 
  -7   4   1       96.00       97.12     10.92 o 
  -6   4   1        1.02       -4.92      3.55 o 
  -5   4   1      193.55      178.45      8.50 o 
  -4   4   1      361.19      372.19     32.34 o 
  -3   4   1      346.18      329.41      9.81 o 
  -2   4   1        7.95       12.32      2.70 o 
  -1   4   1     3079.72     2798.02     35.63 o 
   0   4   1      972.97      982.15     12.14 o 
   1   4   1      742.90      754.07     17.45 o 
   2   4   1        0.67       10.11      1.69 o 
   3   4   1      199.78      182.95      5.28 o 
   4   4   1     1128.91     1078.81     34.81 o 
   5   4   1       36.39       48.68      4.83 o 
   6   4   1      150.04      160.55      8.17 o 
   7   4   1      493.43      517.70     14.44 o 
   8   4   1       15.40       11.49      4.50 o 
   9   4   1      386.80      352.44     17.50 o 
  10   4   1       65.38       75.16     11.14 o 
  11   4   1      231.80      253.42     17.92 o 
  12   4   1       51.36       69.85     12.61 o 
 -10   5   1        2.42        3.19      8.56 o 
  -9   5   1       56.43       49.46     11.05 o 
  -8   5   1       99.54      100.01     12.37 o 
  -7   5   1        7.39       12.08     10.67 o 
  -6   5   1       33.40       41.33      6.04 o 
  -5   5   1       14.03       12.91      6.10 o 
  -4   5   1       18.15       18.60      4.55 o 
  -3   5   1       22.78       13.96      3.44 o 
  -2   5   1      424.57      456.36      9.61 o 
  -1   5   1     1588.88     1743.73     20.09 o 
   0   5   1     2591.79     2435.30     29.40 o 
   1   5   1      137.57      135.23      8.53 o 
   2   5   1      276.98      270.64     11.71 o 
   3   5   1      297.82      283.68      6.90 o 
   4   5   1        0.08        0.42      2.56 o 
   5   5   1       19.68       17.21      3.83 o 
   6   5   1     2046.03     2078.48     31.11 o 
   7   5   1      271.59      268.99     11.27 o 
   8   5   1      622.02      631.99     14.90 o 
   9   5   1      416.58      439.00     20.00 o 
  10   5   1        0.03       -1.80      5.00 o 
  11   5   1      128.60      128.42     11.67 o 
  12   5   1       22.86       20.03     11.34 o 
  -9   6   1        2.68       11.58     10.96 o 
  -8   6   1       53.00       73.02     11.65 o 
  -7   6   1        1.94        7.51      6.69 o 
  -6   6   1      444.34      449.99     14.68 o 
  -5   6   1      238.18      236.20     11.11 o 
  -4   6   1      862.86      828.30     16.33 o 
  -3   6   1      110.69      124.05      8.01 o 
  -2   6   1       28.91       31.32      3.75 o 
  -1   6   1        5.88        4.03      2.89 o 
   0   6   1     1607.24     1539.19     21.29 o 
   1   6   1      427.17      489.55     23.17 o 
   2   6   1       37.22       40.06      6.45 o 
   3   6   1      696.10      666.27     23.05 o 
   4   6   1      168.99      186.66      8.32 o 
   5   6   1        6.89       10.06      4.06 o 
   6   6   1      449.97      434.10     12.65 o 
   7   6   1      633.27      574.63     16.58 o 
   8   6   1       28.60       42.75      6.63 o 
   9   6   1       55.87       61.56      8.12 o 
  10   6   1       73.87       83.99      9.33 o 
  11   6   1        0.18        4.56      5.41 o 
  12   6   1      103.05      105.84     11.91 o 
  -9   7   1       65.21       59.70      9.85 o 
  -8   7   1       22.99       14.67     10.01 o 
  -7   7   1        7.24        2.92      5.95 o 
  -6   7   1       61.30       71.82      6.92 o 
  -5   7   1      143.06      150.99      8.55 o 
  -4   7   1       14.08       14.36      4.31 o 
  -3   7   1        4.95        0.56      4.88 o 
  -2   7   1      336.50      315.88     11.86 o 
  -1   7   1       58.83       65.02      5.08 o 
   0   7   1       29.67       50.93      7.65 o 
   1   7   1     2001.06     1887.04     38.05 o 
   2   7   1      478.93      444.11     17.03 o 
   3   7   1      210.87      202.90     12.37 o 
   4   7   1      248.37      243.79      9.43 o 
   5   7   1     1114.54     1103.79     18.90 o 
   6   7   1        2.28        4.82      3.78 o 
   7   7   1     1897.95     2037.16     56.27 o 
   8   7   1      254.78      266.90     11.97 o 
   9   7   1        6.93        0.07      4.83 o 
  10   7   1       46.08       53.79      8.42 o 
  11   7   1      444.91      537.32     38.47 o 
  -8   8   1       57.15       66.69     19.60 o 
  -7   8   1      321.01      372.89     31.06 o 
  -6   8   1        6.33       11.62      6.92 o 
  -5   8   1        0.52        0.34      4.88 o 
  -4   8   1       31.02       33.03      7.97 o 
  -3   8   1        0.18        4.82      6.21 o 
  -2   8   1       22.75       27.78      7.57 o 
  -1   8   1      503.77      532.87     20.81 o 
   0   8   1      107.10      132.27     11.23 o 
   1   8   1      282.98      259.04     14.75 o 
   2   8   1      210.27      215.56     13.41 o 
   3   8   1       21.67       26.97      7.16 o 
   4   8   1     1756.28     1738.83     43.85 o 
   5   8   1        2.77       10.88      8.93 o 
   6   8   1      258.01      236.26     22.54 o 
   7   8   1      226.84      225.44     23.23 o 
   8   8   1        1.86       21.49     11.82 o 
   9   8   1       39.61       50.08     15.71 o 
  10   8   1        2.75        6.46     13.30 o 
  11   8   1        1.36       -1.68     13.72 o 
  -7   9   1       90.49      135.21     22.49 o 
  -6   9   1        0.04       10.67     12.03 o 
  -5   9   1        0.50       -4.08      6.93 o 
  -4   9   1       12.52        3.58      7.33 o 
  -3   9   1      113.16      115.25     12.69 o 
  -2   9   1      537.95      512.71     46.82 o 
  -1   9   1     2288.45     2221.14     47.59 o 
   0   9   1        9.68        3.21      5.97 o 
   1   9   1      140.95      123.13     11.70 o 
   2   9   1      160.17      175.23     16.55 o 
   3   9   1      846.60      839.65     46.22 o 
   4   9   1      919.34      915.84     46.85 o 
   5   9   1      298.47      296.54     24.96 o 
   6   9   1       22.23       19.92     10.40 o 
   7   9   1        3.03        6.20     10.19 o 
   8   9   1      265.32      276.20     27.48 o 
   9   9   1      141.99      185.66     24.91 o 
  10   9   1      106.43      143.72     24.38 o 
  -6  10   1        5.86        5.89     12.09 o 
  -5  10   1        8.35       11.43      8.61 o 
  -4  10   1       85.45       76.19     12.95 o 
  -3  10   1      169.48      147.54     20.55 o 
  -2  10   1      119.78      124.69     13.28 o 
  -1  10   1       68.78       72.86     10.91 o 
   0  10   1       23.87       20.63      7.97 o 
   1  10   1       17.71       17.93      7.80 o 
   2  10   1      353.48      353.22     19.14 o 
   3  10   1      522.81      518.75     22.50 o 
   4  10   1      165.35      157.62     30.08 o 
   5  10   1      138.07       98.53     17.39 o 
   6  10   1      109.26      103.58     18.76 o 
   7  10   1        3.84        5.89     10.83 o 
   8  10   1       86.72       98.90     20.39 o 
   9  10   1       45.02       29.90     14.77 o 
  10  10   1        9.81       16.08     15.03 o 
  -5  11   1        4.11        8.72      8.66 o 
  -4  11   1      172.65      176.55     17.07 o 
  -3  11   1      153.95      119.63     22.41 o 
  -2  11   1      126.47      138.46     14.68 o 
  -1  11   1       17.62       22.49      8.54 o 
   0  11   1      291.60      315.85     19.50 o 
   1  11   1      509.92      524.45     57.73 o 
   2  11   1       69.03       64.63     11.61 o 
   3  11   1        4.65        6.66      7.62 o 
   4  11   1       76.12       75.29     11.95 o 
   5  11   1      111.67       98.53     18.08 o 
   6  11   1        0.78       -6.04      9.35 o 
   7  11   1       88.59       73.31     17.87 o 
   8  11   1        0.49      -11.82      8.20 o 
   9  11   1       20.51      -11.04     11.56 o 
  -4  12   1       85.64       99.26     18.79 o 
  -3  12   1       32.08       27.39     11.96 o 
  -2  12   1       39.33       49.71     11.99 o 
  -1  12   1       67.76       83.10     14.21 o 
   0  12   1       78.69       71.44     12.41 o 
   1  12   1       60.31       71.62     12.74 o 
   2  12   1      267.78      256.48     18.92 o 
   3  12   1       30.21       18.22     16.16 o 
   4  12   1       11.02       24.18      9.49 o 
   5  12   1       89.23       73.31     17.55 o 
   6  12   1       40.94       37.94     14.66 o 
   7  12   1       75.73       54.91     18.39 o 
   8  12   1       53.49       66.32     19.13 o 
  -2  13   1        0.03      -10.83      8.18 o 
  -1  13   1       27.02       27.49     10.68 o 
   0  13   1        0.33       -7.61      7.44 o 
   1  13   1       17.18       28.72     10.71 o 
   2  13   1       67.44       74.14     14.00 o 
   3  13   1        1.55       -3.48      7.64 o 
   4  13   1      132.89      113.17     15.75 o 
   5  13   1        1.52       15.19     13.40 o 
   6  13   1        0.25        6.88     12.24 o 
  -5 -13   2      125.49      102.00     21.18 o 
  -4 -13   2        1.00        9.04     12.98 o 
  -3 -13   2       14.71       11.51     11.88 o 
  -2 -13   2       64.91       70.52     19.50 o 
  -1 -13   2       52.45       31.33     10.47 o 
   0 -13   2      103.22       69.88     13.01 o 
   1 -13   2       18.11       28.96     11.46 o 
   2 -13   2       23.24       25.34     10.64 o 
  -6 -12   2        2.19       -7.83     10.83 o 
  -5 -12   2       42.00       44.77     16.71 o 
  -4 -12   2        1.10        3.15     11.19 o 
  -3 -12   2      378.41      335.53     29.53 o 
  -2 -12   2       36.45       46.20     10.73 o 
  -1 -12   2      392.69      388.85     21.75 o 
   0 -12   2       77.26       80.24     24.04 o 
   1 -12   2        5.39       12.58      8.34 o 
   2 -12   2        3.57        9.24      8.34 o 
   3 -12   2       33.17       27.14     11.01 o 
   4 -12   2       14.04       23.40      9.88 o 
  -8 -11   2      258.93      338.42     33.37 o 
  -7 -11   2       28.92       23.86     14.82 o 
  -6 -11   2       37.49       47.72     15.24 o 
  -5 -11   2       62.57       68.10     16.45 o 
  -4 -11   2        0.64       -9.62      8.46 o 
  -3 -11   2       15.36       12.24     11.14 o 
  -2 -11   2       20.54       34.98      9.36 o 
  -1 -11   2        1.34        0.49      6.66 o 
   0 -11   2        1.30       11.35      7.25 o 
   1 -11   2      110.04       92.11     12.09 o 
   2 -11   2        3.85       -5.51      6.74 o 
   3 -11   2       29.76       34.62     10.59 o 
   4 -11   2       13.01       15.99      8.70 o 
   5 -11   2       53.27       47.16      9.19 o 
   6 -11   2        8.56       14.24     13.66 o 
  -9 -10   2       26.56       19.97     15.92 o 
  -8 -10   2        0.96        9.98     11.56 o 
  -7 -10   2        1.70       -2.42     10.25 o 
  -6 -10   2        2.52       21.39     12.77 o 
  -5 -10   2      107.93       74.94     16.61 o 
  -4 -10   2       25.32       33.47     12.56 o 
  -3 -10   2      391.65      423.66     28.69 o 
  -2 -10   2       35.64       17.92     15.21 o 
  -1 -10   2       32.77       30.10      8.30 o 
   0 -10   2        2.03        5.59     10.14 o 
   1 -10   2      257.14      274.87     16.42 o 
   2 -10   2        2.07        3.56      6.61 o 
   3 -10   2        5.48        5.24      6.89 o 
   4 -10   2      481.17      475.34     21.90 o 
   5 -10   2      137.96      158.67     20.54 o 
   6 -10   2       29.13       24.20      9.69 o 
   7 -10   2       43.65       49.76     16.61 o 
  -9  -9   2       27.13       13.66     12.93 o 
  -8  -9   2       50.00       64.64     17.45 o 
  -7  -9   2       16.17       27.69     12.77 o 
  -6  -9   2       46.38       49.82     14.56 o 
  -5  -9   2        2.01        7.25      9.98 o 
  -4  -9   2      131.96      121.13     17.34 o 
  -3  -9   2       15.67       15.82      9.62 o 
  -2  -9   2       32.26       31.37      7.88 o 
  -1  -9   2      182.36      165.25     12.35 o 
   0  -9   2      112.65      111.04     16.97 o 
   1  -9   2        0.15       -2.28      5.25 o 
   2  -9   2        6.63        4.75      6.24 o 
   3  -9   2       30.99       33.39      7.94 o 
   4  -9   2       36.54       28.64     15.82 o 
   5  -9   2      172.37      184.48     11.99 o 
   6  -9   2       23.65       19.47      6.87 o 
   7  -9   2        1.15       -0.43      7.77 o 
 -10  -8   2        0.01        7.25     14.40 o 
  -9  -8   2       66.90       80.77     19.39 o 
  -8  -8   2       51.22       67.79     16.76 o 
  -7  -8   2      104.16      113.68     11.48 o 
  -6  -8   2      316.46      330.54     27.06 o 
  -5  -8   2       53.92       44.67     12.82 o 
  -4  -8   2      103.42      102.97     15.21 o 
  -3  -8   2       16.33        7.94      8.46 o 
  -2  -8   2        7.57       22.87      7.99 o 
  -1  -8   2      174.35      183.70      8.40 o 
   0  -8   2      459.75      442.34     20.49 o 
   1  -8   2       14.84       24.76      6.77 o 
   2  -8   2      390.11      390.57     16.76 o 
   3  -8   2       25.74       10.79      9.72 o 
   4  -8   2       52.84       44.27      6.60 o 
   5  -8   2      341.56      357.79     12.32 o 
   6  -8   2      105.95      104.57      9.35 o 
   7  -8   2       49.47       54.33     13.29 o 
   8  -8   2        0.46       11.83     13.66 o 
   9  -8   2        2.52        9.30     12.30 o 
 -10  -7   2       69.20       74.78     10.08 o 
  -9  -7   2        6.78        8.66      6.58 o 
  -8  -7   2        0.19        6.37      5.25 o 
  -7  -7   2      166.51      171.68     14.03 o 
  -6  -7   2       37.59       41.08      6.24 o 
  -5  -7   2      199.38      225.74     13.02 o 
  -4  -7   2       42.99       50.00      6.87 o 
  -3  -7   2      712.11      718.42     19.21 o 
  -2  -7   2        6.18        8.61      3.95 o 
  -1  -7   2       10.82        4.21      3.43 o 
   0  -7   2       50.22       60.81      7.61 o 
   1  -7   2      337.77      291.49     13.66 o 
   2  -7   2      140.72      152.47     10.55 o 
   3  -7   2        0.04        0.19      7.49 o 
   4  -7   2      158.18      180.18     11.85 o 
   5  -7   2     1853.65     1770.33     28.27 o 
   6  -7   2       54.99       62.38      7.58 o 
   7  -7   2        2.96        9.52      5.46 o 
   8  -7   2        0.53       -1.49      7.11 o 
   9  -7   2       25.20       32.41     10.31 o 
  10  -7   2        6.50       10.93     13.03 o 
 -11  -6   2       74.70       67.43     12.78 o 
 -10  -6   2       33.20       32.80      9.02 o 
  -9  -6   2        7.25        0.40      4.43 o 
  -8  -6   2       12.16       16.25      6.06 o 
  -7  -6   2      306.29      296.17     12.65 o 
  -6  -6   2      139.48      133.67     14.96 o 
  -5  -6   2       80.84       72.92      9.43 o 
  -4  -6   2       59.75       60.82      5.65 o 
  -3  -6   2      504.83      484.15     30.72 o 
  -2  -6   2      176.23      205.90      9.75 o 
  -1  -6   2      116.13      101.19      5.91 o 
   0  -6   2     1692.90     1739.48     32.88 o 
   1  -6   2      119.86      105.04      8.12 o 
   2  -6   2      344.79      340.02     11.07 o 
   3  -6   2       83.28       72.45      6.41 o 
   4  -6   2        9.58        7.81      3.62 o 
   5  -6   2      370.45      355.34     12.19 o 
   6  -6   2     4445.38     4348.15     48.93 o 
   7  -6   2        3.30        1.07      4.66 o 
   8  -6   2       57.15       64.29      8.70 o 
   9  -6   2      116.22      126.17     24.59 o 
  10  -6   2      127.68      148.25     16.27 o 
 -11  -5   2       11.96       10.62      8.61 o 
 -10  -5   2       55.66       43.09     10.34 o 
  -9  -5   2       27.95       15.93     12.59 o 
  -8  -5   2      334.25      308.21     16.89 o 
  -7  -5   2       10.06       14.71      5.93 o 
  -6  -5   2      244.95      236.08     10.71 o 
  -5  -5   2      250.39      230.11     12.62 o 
  -4  -5   2       11.89       20.11      6.26 o 
  -3  -5   2      760.03      892.34     20.79 o 
  -2  -5   2        2.32       -1.47      5.94 o 
  -1  -5   2       46.71       54.61      4.58 o 
   0  -5   2      190.39      176.59     10.62 o 
   1  -5   2     1933.16     1960.23     27.76 o 
   2  -5   2       78.89       89.50      5.86 o 
   3  -5   2     5785.18     5966.34     67.03 o 
   4  -5   2      638.86      608.45     12.87 o 
   5  -5   2        2.43       -2.41      3.53 o 
   6  -5   2      112.90      109.37      6.95 o 
   7  -5   2      344.11      336.58     11.31 o 
   8  -5   2       25.19       40.81     10.54 o 
   9  -5   2      213.33      204.33     16.87 o 
  10  -5   2       42.75       43.30     12.03 o 
  11  -5   2        4.44       12.79      9.23 o 
 -11  -4   2        6.28       15.25      8.38 o 
 -10  -4   2       46.77       53.66     10.56 o 
  -9  -4   2      289.93      281.00     17.17 o 
  -8  -4   2       25.21       27.24      8.05 o 
  -7  -4   2      622.56      533.53     30.29 o 
  -6  -4   2       35.12       50.81      8.25 o 
  -5  -4   2      175.89      124.23     12.98 o 
  -4  -4   2     1148.35     1103.05     23.37 o 
  -3  -4   2      452.74      425.49     11.67 o 
  -2  -4   2    13839.51    14354.44    331.14 o 
  -1  -4   2     1331.76     1326.51     19.16 o 
   0  -4   2      149.73      135.60      9.61 o 
   1  -4   2      132.97      114.52      5.59 o 
   2  -4   2     2562.59     2757.92     34.03 o 
   3  -4   2     3724.50     3775.35     38.46 o 
   4  -4   2    11892.56    12195.30     94.95 o 
   5  -4   2      397.52      386.25     12.73 o 
   6  -4   2       26.68       29.55      4.47 o 
   7  -4   2      116.33      136.51      7.39 o 
   8  -4   2        1.56        1.01      4.43 o 
   9  -4   2       18.12        9.11      7.54 o 
  10  -4   2        3.16       -2.33      6.69 o 
  11  -4   2        0.00       -4.32      7.63 o 
 -11  -3   2        0.89       -2.06      7.80 o 
 -10  -3   2      148.03      136.58     14.22 o 
  -9  -3   2       70.89       63.87     13.95 o 
  -8  -3   2       27.39       31.13      8.00 o 
  -7  -3   2       23.91       29.77      7.35 o 
  -6  -3   2       25.31       29.93      6.62 o 
  -5  -3   2       71.67       41.22      6.47 o 
  -4  -3   2      523.51      508.72     21.47 o 
  -2  -3   2      164.04      126.67      6.70 o 
  -1  -3   2      826.59      959.44     14.68 o 
   0  -3   2       11.79       10.02      2.73 o 
   1  -3   2      294.86      315.98      7.64 o 
   2  -3   2     5351.34     5343.66     48.67 o 
   3  -3   2     1088.52      997.59     16.32 o 
   4  -3   2       76.32       88.50      5.64 o 
   5  -3   2        6.26        4.68      3.97 o 
   6  -3   2      488.35      504.38     11.65 o 
   7  -3   2        1.08       -2.94      3.13 o 
   8  -3   2        7.75        9.25      3.90 o 
   9  -3   2       53.78       39.76     16.26 o 
  10  -3   2      271.60      261.99     18.68 o 
  11  -3   2        8.67        4.33     12.59 o 
 -11  -2   2       50.01       37.35     10.78 o 
 -10  -2   2       30.21       29.23      8.75 o 
  -9  -2   2       35.15       35.30      9.17 o 
  -8  -2   2       45.32       50.57      9.12 o 
  -7  -2   2        0.36        6.91      5.83 o 
  -6  -2   2       80.76      101.40      9.53 o 
  -5  -2   2        4.54        3.08      2.38 o 
  -4  -2   2     6184.23     6192.97     82.17 o 
  -3  -2   2     3869.87     3978.36     54.88 o 
  -2  -2   2     1040.26     1080.72     19.95 o 
  -1  -2   2       28.88       23.59      3.36 o 
   0  -2   2        2.58       -0.25      2.35 o 
   1  -2   2     4069.94     4058.92     36.34 o 
   2  -2   2    11284.78    11962.83     99.50 o 
   3  -2   2      461.41      475.34     10.29 o 
   4  -2   2     1642.60     1667.80     23.38 o 
   5  -2   2        0.89        1.58      2.84 o 
   6  -2   2      907.86      869.47     14.98 o 
   7  -2   2      316.42      322.67      9.61 o 
   8  -2   2        1.77       -2.28      3.30 o 
   9  -2   2      229.80      224.67     15.99 o 
  10  -2   2       10.03       21.22      8.29 o 
  11  -2   2       11.96       14.51     22.47 o 
  12  -2   2        1.13        5.40     21.26 o 
 -11  -1   2        0.13       -5.03      7.11 o 
 -10  -1   2       21.25       31.52     11.77 o 
  -9  -1   2        1.08        6.25      8.72 o 
  -8  -1   2      234.90      198.56     22.99 o 
  -7  -1   2      279.83      278.43     15.70 o 
  -6  -1   2       70.18       38.30      8.15 o 
  -5  -1   2      373.59      366.61     14.37 o 
  -4  -1   2      171.65      221.95     10.54 o 
  -3  -1   2      101.50       54.02     10.69 o 
  -2  -1   2      607.03      614.41      7.99 o 
  -1  -1   2     3802.39     4144.65     36.14 o 
   1  -1   2     2415.71     2486.97     18.60 o 
   2  -1   2     3364.25     3261.39     43.02 o 
   3  -1   2     2185.82     2177.63     26.33 o 
   4  -1   2     1734.57     1784.89     25.06 o 
   5  -1   2      250.22      290.88      8.64 o 
   6  -1   2      725.16      689.88     12.70 o 
   7  -1   2       47.88       37.92      4.44 o 
   8  -1   2      706.46      679.69     14.02 o 
   9  -1   2        0.90       -0.86      5.94 o 
  10  -1   2       67.89       68.52     11.19 o 
  11  -1   2       40.50       31.04      9.44 o 
  12  -1   2        6.64       17.92      8.94 o 
 -11   0   2       15.93       31.22     12.90 o 
 -10   0   2        4.88        5.90      7.49 o 
  -9   0   2       14.58        3.88      6.73 o 
  -8   0   2      197.07      195.82     14.65 o 
  -7   0   2        0.78       -7.17      4.78 o 
  -6   0   2       79.00       89.94      9.41 o 
  -5   0   2      856.45      936.90     23.46 o 
  -4   0   2      101.30      121.62      8.27 o 
  -3   0   2      510.44      538.16     14.64 o 
  -2   0   2     8405.61     8080.06    178.91 o 
  -1   0   2    10233.40     9937.55     81.98 o 
   0   0   2      425.07      402.60     24.70 o 
   1   0   2       40.29       29.27      1.14 o 
   2   0   2       83.50       88.14      4.73 o 
   3   0   2     5579.29     5910.26     59.67 o 
   4   0   2      205.86      248.00      7.32 o 
   5   0   2      134.51      142.01      5.65 o 
   6   0   2        0.23        3.29      2.69 o 
   7   0   2      114.17      103.25      7.27 o 
   8   0   2      207.54      196.39     20.74 o 
   9   0   2      166.45      200.08     14.81 o 
  10   0   2      143.97      131.04     13.66 o 
  11   0   2      160.43      141.64     16.55 o 
  12   0   2       11.31       23.38      9.68 o 
 -11   1   2        0.20       -5.10      8.88 o 
 -10   1   2        5.13       10.83      8.75 o 
  -9   1   2       97.32       87.83     11.91 o 
  -8   1   2        0.92       -4.09      5.57 o 
  -7   1   2      123.99      136.69     11.86 o 
  -6   1   2       36.29       29.22      6.85 o 
  -5   1   2        6.19        7.09     14.50 o 
  -4   1   2      689.81      642.64     12.72 o 
  -3   1   2      903.99      946.37     28.59 o 
  -2   1   2     1963.79     2029.21     31.14 o 
  -1   1   2      175.00      173.12      6.70 o 
   0   1   2       59.99       73.29      5.20 o 
   1   1   2     3884.08     3917.96     48.68 o 
   2   1   2       38.95       51.15      3.05 o 
   3   1   2      771.94      690.77     18.84 o 
   4   1   2        0.10       -2.39      3.26 o 
   5   1   2       57.85       63.22      4.82 o 
   6   1   2      151.20      185.35      9.47 o 
   7   1   2      166.16      174.16      8.44 o 
   8   1   2       10.19       20.25      4.75 o 
   9   1   2      435.08      436.63     19.61 o 
  10   1   2      897.74      924.24     30.64 o 
  11   1   2       49.26       71.66     15.08 o 
  12   1   2       38.11       59.98     12.05 o 
 -11   2   2        1.68        6.13      8.89 o 
 -10   2   2       96.32       85.56     13.23 o 
  -9   2   2      116.56      132.11     14.15 o 
  -8   2   2       44.96       54.31      9.66 o 
  -7   2   2       61.95       56.53      9.08 o 
  -6   2   2       38.43       28.86      7.01 o 
  -5   2   2       21.62       34.71      3.92 o 
  -4   2   2      164.16      150.90      9.19 o 
  -3   2   2      331.33      349.34     11.94 o 
  -2   2   2       89.08       76.72      4.75 o 
  -1   2   2     4254.88     4259.65     44.66 o 
   0   2   2       85.53      124.42      5.19 o 
   1   2   2      478.30      486.84     13.08 o 
   2   2   2     7485.92     7779.01    135.32 o 
   3   2   2      985.73      943.56     17.49 o 
   4   2   2        5.51        3.81      3.05 o 
   5   2   2      686.19      690.76     13.80 o 
   6   2   2      127.86      118.24      6.60 o 
   7   2   2     1163.36     1118.07     20.79 o 
   8   2   2       32.53       37.53     10.27 o 
   9   2   2      148.97      121.97     11.73 o 
  10   2   2      140.77      132.12     13.28 o 
  11   2   2      155.44      121.52     19.81 o 
  12   2   2        3.11        1.28      7.54 o 
 -10   3   2        3.88        3.36      7.83 o 
  -9   3   2        5.11        0.50      7.51 o 
  -8   3   2       25.40       36.39      8.92 o 
  -7   3   2      322.44      287.35     15.92 o 
  -6   3   2     1498.97     1437.44     33.44 o 
  -5   3   2      131.60      130.11      6.84 o 
  -4   3   2       33.67       30.61      5.72 o 
  -3   3   2      472.26      411.92     13.13 o 
  -2   3   2      101.49      107.37      5.60 o 
  -1   3   2     1359.93     1385.72     17.34 o 
   0   3   2       93.40      106.54      4.51 o 
   1   3   2     1479.33     1383.29     19.12 o 
   2   3   2     3318.63     3657.44     50.92 o 
   3   3   2       87.05       80.79      3.69 o 
   4   3   2     1519.00     1512.67     21.26 o 
   5   3   2       92.70       91.39      4.97 o 
   6   3   2       10.34        6.53      4.22 o 
   7   3   2        0.10        2.02      3.59 o 
   8   3   2     1020.19      984.63     20.53 o 
   9   3   2      131.56      145.86     12.26 o 
  10   3   2      253.91      277.14     17.17 o 
  11   3   2      264.86      263.78     18.10 o 
  12   3   2       11.29       11.77      8.40 o 
 -10   4   2        0.48        4.40      8.10 o 
  -9   4   2       16.43       16.15      8.55 o 
  -8   4   2      356.78      342.42     33.53 o 
  -7   4   2       17.33       13.19      6.65 o 
  -6   4   2       37.14       44.14     18.76 o 
  -5   4   2      170.81      157.83     14.50 o 
  -4   4   2      214.21      215.38     11.31 o 
  -3   4   2      149.43      172.66      7.85 o 
  -2   4   2      114.66      117.53      5.88 o 
  -1   4   2       14.21       14.65      2.60 o 
   0   4   2       39.88       34.62      2.46 o 
   1   4   2      253.44      249.52     10.20 o 
   2   4   2       73.02       64.97      3.48 o 
   3   4   2     4476.29     4480.57     64.05 o 
   4   4   2       17.02       20.09      3.30 o 
   5   4   2        8.79        8.58      3.16 o 
   6   4   2      474.43      479.76     12.79 o 
   7   4   2      130.33      141.89      7.09 o 
   8   4   2     1273.20     1295.68     24.80 o 
   9   4   2      712.53      723.34     25.92 o 
  10   4   2      188.76      182.34     12.00 o 
  11   4   2       58.24       73.50      9.83 o 
  12   4   2        2.59        6.62      6.99 o 
 -10   5   2        6.98        8.82      8.80 o 
  -9   5   2       41.99       48.74     11.20 o 
  -8   5   2        1.53        2.10      7.20 o 
  -7   5   2        1.97        6.06      7.23 o 
  -6   5   2      155.77      177.57     12.86 o 
  -5   5   2      335.57      296.93     33.21 o 
  -4   5   2       40.22       45.09      5.83 o 
  -3   5   2      253.56      256.44      8.50 o 
  -2   5   2      141.41      134.82      6.62 o 
  -1   5   2        1.10       -0.38      2.15 o 
   0   5   2        2.83        1.90      1.68 o 
   1   5   2       12.78       18.37      4.96 o 
   2   5   2      181.12      167.68     13.16 o 
   3   5   2     4194.16     4451.43     90.25 o 
   4   5   2      238.19      215.73      6.39 o 
   5   5   2       98.25      113.09      6.19 o 
   6   5   2       36.16       36.59      6.56 o 
   7   5   2      412.56      400.13     18.34 o 
   8   5   2      272.66      257.15      9.76 o 
   9   5   2      379.38      361.94     18.33 o 
  10   5   2        2.22        0.07      4.28 o 
  11   5   2       10.94        6.76      6.39 o 
  12   5   2        0.38        7.40      6.66 o 
  -9   6   2       17.43       26.00     10.09 o 
  -8   6   2       33.10       39.57      9.74 o 
  -7   6   2       38.82       36.28     14.00 o 
  -6   6   2      167.64      174.15     12.86 o 
  -5   6   2      766.04      780.53     30.90 o 
  -4   6   2     1104.46     1021.32     18.72 o 
  -3   6   2        9.07        5.02      3.46 o 
  -2   6   2       45.22       33.48      3.95 o 
  -1   6   2      994.54     1038.65     14.86 o 
   0   6   2     3786.24     3736.32     54.21 o 
   1   6   2      419.74      410.20     15.51 o 
   2   6   2      257.92      260.15     27.77 o 
   3   6   2     1108.12     1168.77     27.59 o 
   4   6   2        2.57        1.69      2.28 o 
   5   6   2     1252.64     1286.07     20.47 o 
   6   6   2     3053.54     3074.83     40.15 o 
   7   6   2        0.62        5.04      4.09 o 
   8   6   2      241.10      250.62     11.55 o 
   9   6   2      356.54      378.99     14.88 o 
  10   6   2       26.93       23.09      7.29 o 
  11   6   2       68.50       98.70     15.62 o 
  12   6   2        1.02       -5.11      5.45 o 
  -9   7   2        4.48       -0.44     14.19 o 
  -8   7   2      133.84      147.80     14.72 o 
  -7   7   2       20.48        3.47     10.02 o 
  -6   7   2        3.29       -0.77      5.28 o 
  -5   7   2       21.62       24.95      6.06 o 
  -4   7   2      105.89      115.07      9.10 o 
  -3   7   2        5.91        5.61      3.61 o 
  -2   7   2       15.88       16.82      3.71 o 
  -1   7   2       31.84       46.71      6.07 o 
   0   7   2      641.09      696.03     21.99 o 
   1   7   2     1710.71     1779.98     96.38 o 
   2   7   2      943.07      821.72     29.14 o 
   3   7   2       56.53       86.95      9.10 o 
   4   7   2      514.95      512.33     19.27 o 
   5   7   2     1030.76      974.56     20.25 o 
   6   7   2     1237.58     1264.13     29.35 o 
   7   7   2       15.10       19.30      4.92 o 
   8   7   2      108.06      115.56      8.69 o 
   9   7   2      144.21      170.14     10.74 o 
  10   7   2      104.74      146.61     22.18 o 
  11   7   2      123.30      153.71     23.91 o 
  -8   8   2       32.54       12.66     14.71 o 
  -7   8   2       36.00       47.56     17.13 o 
  -6   8   2      120.32      138.57     21.18 o 
  -5   8   2        0.66       -1.44      7.09 o 
  -4   8   2      405.62      417.38     20.62 o 
  -3   8   2        2.26        1.07      6.02 o 
  -2   8   2      186.58      191.72     16.50 o 
  -1   8   2      455.39      488.41     19.83 o 
   0   8   2      448.61      420.67     18.59 o 
   1   8   2      400.07      429.62     18.29 o 
   2   8   2      147.50      135.54     13.11 o 
   3   8   2      112.84       86.01      9.81 o 
   4   8   2        0.12       -3.46      5.05 o 
   5   8   2       68.39       54.22      8.95 o 
   6   8   2      957.10      908.80     40.36 o 
   7   8   2       21.26       29.64     11.82 o 
   8   8   2       62.17       43.41     13.87 o 
   9   8   2       17.14       20.13     13.30 o 
  10   8   2       28.05       52.76     17.34 o 
  11   8   2       32.15       60.33     19.02 o 
  -7   9   2      120.25      132.69     23.75 o 
  -6   9   2        8.41       -0.16     11.98 o 
  -5   9   2        0.01       -0.64     14.08 o 
  -4   9   2      123.43      132.35     14.08 o 
  -3   9   2      218.42      234.42     16.73 o 
  -2   9   2       31.22       29.11      8.72 o 
  -1   9   2        0.99        7.32      6.52 o 
   0   9   2      282.23      263.04     16.23 o 
   1   9   2        9.76        3.78      6.33 o 
   2   9   2      160.82      164.46     13.38 o 
   3   9   2     1409.02     1335.67     35.15 o 
   4   9   2      207.61      210.95     14.83 o 
   5   9   2        0.79       -7.97      5.66 o 
   6   9   2      500.44      522.87     33.00 o 
   7   9   2      287.79      234.69     23.59 o 
   8   9   2       70.65       65.32     17.03 o 
   9   9   2       71.00       69.84     18.66 o 
  10   9   2       16.68       19.02     13.72 o 
  -6  10   2       14.69        2.42     11.93 o 
  -5  10   2      112.49      133.23     16.61 o 
  -4  10   2        0.02       -1.39      8.20 o 
  -3  10   2        5.61        5.35      7.01 o 
  -2  10   2      188.82      181.20     15.60 o 
  -1  10   2       58.31       66.57     10.94 o 
   0  10   2       84.07       70.64     13.93 o 
   1  10   2      137.14      144.76     13.48 o 
   2  10   2      377.35      378.39     19.88 o 
   3  10   2       71.63       50.02      9.94 o 
   4  10   2      670.27      713.09     26.68 o 
   5  10   2        2.33       -2.20      6.28 o 
   6  10   2        7.47       -5.78      8.93 o 
   7  10   2      179.16      166.69     22.54 o 
   8  10   2       14.85       15.82     11.93 o 
   9  10   2        8.35       11.88     12.72 o 
  10  10   2       41.08       64.79     20.39 o 
  -5  11   2      239.18      305.66     28.04 o 
  -4  11   2       16.95       13.20     13.85 o 
  -3  11   2       34.55       17.60     11.19 o 
  -2  11   2       32.83       17.01      8.96 o 
  -1  11   2        0.04        5.42     14.95 o 
   0  11   2      204.21      225.47     20.73 o 
   1  11   2       10.24        3.38      8.64 o 
   2  11   2       39.23       54.39     10.93 o 
   3  11   2        0.19       -8.79      6.16 o 
   4  11   2       61.26       64.97     13.58 o 
   5  11   2        8.51        9.38      7.86 o 
   6  11   2       17.72       18.97     12.40 o 
   7  11   2       86.12       92.91     19.29 o 
   8  11   2        9.90       -9.41     10.09 o 
   9  11   2       14.68       16.34     14.24 o 
  -3  12   2        0.20      -11.36      7.57 o 
  -2  12   2        0.39      -10.31      6.88 o 
  -1  12   2        0.77        1.44      8.06 o 
   0  12   2       83.10      109.05     14.53 o 
   1  12   2        0.79        7.89      7.95 o 
   2  12   2       10.18       20.32      9.36 o 
   3  12   2       17.29       20.22      8.90 o 
   4  12   2       36.83       42.96     10.80 o 
   5  12   2       15.58        6.74      9.20 o 
   6  12   2       47.62       51.60     16.45 o 
   7  12   2       71.39       84.24     19.50 o 
   8  12   2        6.96       10.30     13.03 o 
  -1  13   2      105.15      122.25     16.10 o 
   0  13   2       30.68       19.28      9.51 o 
   1  13   2       65.25       37.48     16.37 o 
   2  13   2        1.55       -8.21      7.55 o 
   3  13   2       75.79       65.83     12.55 o 
   4  13   2       90.43       92.56     14.94 o 
   5  13   2       22.01       17.96      9.41 o 
   6  13   2        8.21       16.45     14.08 o 
  -4 -13   3       59.70       57.07     17.60 o 
  -3 -13   3       10.50       37.42     15.87 o 
  -2 -13   3       20.79       25.80     14.56 o 
  -1 -13   3       23.88       20.01      9.66 o 
   0 -13   3       15.86       11.91     11.30 o 
   1 -13   3       26.70       22.89     19.34 o 
   2 -13   3       22.07       25.12     15.66 o 
  -6 -12   3       15.76       17.97     14.45 o 
  -5 -12   3        0.38       -0.58      9.93 o 
  -4 -12   3        4.45        3.68     11.09 o 
  -3 -12   3       12.56       15.34     13.19 o 
  -2 -12   3       10.69       -3.99     10.77 o 
  -1 -12   3      229.59      193.42     36.84 o 
   0 -12   3       34.28       23.28      9.04 o 
   1 -12   3       45.23       32.91     10.03 o 
   2 -12   3       14.40       14.27      8.24 o 
   3 -12   3       43.20       49.72     11.33 o 
   4 -12   3       12.15       20.76     15.03 o 
  -7 -11   3       87.12       78.25     19.65 o 
  -6 -11   3      137.81      162.64     23.02 o 
  -5 -11   3        1.25       -6.25      8.93 o 
  -4 -11   3       35.79       26.17     13.24 o 
  -3 -11   3      100.52       90.96     16.97 o 
  -2 -11   3       19.55       20.55     11.98 o 
  -1 -11   3      152.90      166.95     14.53 o 
   0 -11   3       12.21       14.84      8.40 o 
   1 -11   3       46.79       61.59     10.84 o 
   2 -11   3       13.15        9.12      8.07 o 
   3 -11   3       85.35      101.99     12.41 o 
   4 -11   3        4.03        1.33      6.07 o 
   5 -11   3        1.55      -10.93      9.09 o 
   6 -11   3       69.48       64.06     17.03 o 
  -8 -10   3        1.40       -6.52     11.82 o 
  -7 -10   3       92.17      104.99     20.28 o 
  -6 -10   3       46.86       69.58     16.71 o 
  -5 -10   3       17.30       26.85     13.08 o 
  -4 -10   3      404.44      374.15     28.95 o 
  -3 -10   3      172.50      164.17     19.71 o 
  -2 -10   3      115.97      110.25     16.71 o 
  -1 -10   3      333.78      333.24     17.51 o 
   0 -10   3        4.59        7.72      7.59 o 
   1 -10   3       30.06       29.82      9.83 o 
   2 -10   3      189.75      196.56     14.46 o 
   3 -10   3        2.36       14.38      7.54 o 
   4 -10   3       19.58       25.72      6.85 o 
   5 -10   3       20.61       21.57      9.55 o 
   6 -10   3       10.55       11.35     10.62 o 
   7 -10   3       50.97       71.68     17.81 o 
  -9  -9   3       39.24       66.42     19.34 o 
  -8  -9   3       58.66       32.90     15.24 o 
  -7  -9   3        0.10       -7.83      9.20 o 
  -6  -9   3        7.29        7.67     10.51 o 
  -5  -9   3      213.76      197.17     21.97 o 
  -4  -9   3       60.91       66.69     14.92 o 
  -3  -9   3      306.19      278.30     23.23 o 
  -2  -9   3       18.62       28.38     11.72 o 
  -1  -9   3       15.15       21.83     12.98 o 
   0  -9   3      123.93      119.51     10.91 o 
   1  -9   3       47.76       52.59      8.75 o 
   2  -9   3       25.80       24.99      7.19 o 
   3  -9   3        1.14       -3.87      5.33 o 
   4  -9   3        3.91        2.71      5.35 o 
   5  -9   3       30.67       25.82      6.81 o 
   6  -9   3        9.42        6.84      5.61 o 
   7  -9   3     1392.00     1305.97     52.76 o 
  -9  -8   3        3.81        4.99     11.14 o 
  -8  -8   3       26.52       30.25      8.87 o 
  -7  -8   3        4.90        4.97      6.74 o 
  -6  -8   3        8.38       17.82      7.01 o 
  -5  -8   3      882.86      829.64     46.90 o 
  -4  -8   3      245.18      233.10     12.90 o 
  -3  -8   3        5.24        6.78      5.19 o 
  -2  -8   3       20.80       32.25      6.33 o 
  -1  -8   3      108.88      127.06     10.44 o 
   0  -8   3      231.11      225.19     13.00 o 
   1  -8   3       34.45       46.26      7.62 o 
   2  -8   3      772.70      751.97     37.81 o 
   3  -8   3       37.69       29.00     10.96 o 
   4  -8   3       99.85       87.52      7.94 o 
   5  -8   3      166.79      147.12     14.24 o 
   6  -8   3       98.64       94.40      7.77 o 
   7  -8   3       46.70       52.09      8.41 o 
   8  -8   3     1100.53     1128.59     34.17 o 
   9  -8   3       16.73       25.12     14.24 o 
 -10  -7   3       94.87      129.46     15.59 o 
  -9  -7   3        0.36        1.59      5.87 o 
  -8  -7   3      206.70      195.77     12.32 o 
  -7  -7   3      115.71      101.24      9.28 o 
  -6  -7   3       96.43       71.60      7.68 o 
  -5  -7   3        0.09        0.48      5.78 o 
  -4  -7   3       19.16       27.39      9.93 o 
  -3  -7   3       57.84       65.14      7.30 o 
  -2  -7   3      288.87      257.43     11.70 o 
  -1  -7   3     1745.05     1767.51     27.32 o 
   0  -7   3      381.88      411.45     15.68 o 
   1  -7   3     1804.19     1874.24     36.36 o 
   2  -7   3       41.17       38.20      5.46 o 
   3  -7   3      301.22      314.89     11.89 o 
   4  -7   3      101.26      102.69      6.99 o 
   5  -7   3     2741.35     2611.87     34.60 o 
   6  -7   3      521.06      531.65     14.61 o 
   7  -7   3       22.24       21.53      5.46 o 
   8  -7   3      178.89      213.87     15.52 o 
   9  -7   3       24.71       49.03     16.29 o 
  10  -7   3       17.19        2.73     11.88 o 
 -10  -6   3       65.82       60.77      9.67 o 
  -9  -6   3      100.46      116.92     17.32 o 
  -8  -6   3       16.66        6.77      8.10 o 
  -7  -6   3      660.27      646.73     19.04 o 
  -6  -6   3       26.22       38.36      6.71 o 
  -5  -6   3      104.36       98.10      7.71 o 
  -4  -6   3      791.49      724.72     21.01 o 
  -3  -6   3       31.15       46.83      6.61 o 
  -2  -6   3        1.50       -0.06      3.99 o 
  -1  -6   3       11.91        5.51      3.38 o 
   0  -6   3     3643.23     3799.11     72.39 o 
   1  -6   3     1185.11     1105.62     22.10 o 
   2  -6   3        2.19       -4.41      2.94 o 
   3  -6   3      835.59      855.03     15.80 o 
   4  -6   3        8.83       13.46      3.86 o 
   5  -6   3        0.00        1.03      6.51 o 
   6  -6   3     1761.24     1626.44     25.54 o 
   7  -6   3      271.91      266.60     10.70 o 
   8  -6   3        0.99        3.00      5.64 o 
   9  -6   3        0.44       -0.63      9.83 o 
  10  -6   3        1.40       -3.42     11.40 o 
 -11  -5   3       10.60        6.97      8.76 o 
 -10  -5   3        9.64       12.18      8.20 o 
  -9  -5   3      213.84      185.46     15.38 o 
  -8  -5   3       28.63       20.78     14.40 o 
  -7  -5   3       11.03        7.89      6.20 o 
  -6  -5   3       26.98       19.71      6.12 o 
  -5  -5   3      346.86      343.46     12.18 o 
  -4  -5   3      128.97      133.43      7.82 o 
  -3  -5   3       30.49       33.50      5.71 o 
  -2  -5   3      473.11      551.62     15.75 o 
  -1  -5   3     2148.16     2143.48     29.01 o 
   0  -5   3      844.41      884.84     16.73 o 
   1  -5   3      179.83      192.44      7.70 o 
   2  -5   3      280.18      327.52      9.89 o 
   3  -5   3      617.71      684.99     12.97 o 
   4  -5   3      461.72      495.15     11.46 o 
   5  -5   3        0.24       -0.43      3.85 o 
   6  -5   3       22.36       24.04      5.03 o 
   7  -5   3       11.58        9.56      4.98 o 
   8  -5   3        0.19       -0.82      4.59 o 
   9  -5   3       11.73       -4.46      6.88 o 
  10  -5   3       10.29       13.78     11.04 o 
  11  -5   3       51.02       41.46     16.76 o 
 -11  -4   3       90.36      118.92     15.08 o 
 -10  -4   3       12.07       15.89      9.06 o 
  -9  -4   3        0.36       -0.51     12.27 o 
  -8  -4   3       10.78        3.46      8.41 o 
  -7  -4   3       56.61       64.90      9.47 o 
  -6  -4   3        2.00       -0.69      5.52 o 
  -5  -4   3       38.97       45.44      7.10 o 
  -4  -4   3      295.35      250.83     24.12 o 
  -3  -4   3      250.36      139.15      8.78 o 
  -2  -4   3      608.73      688.00     17.08 o 
  -1  -4   3     2307.14     2295.07     29.46 o 
   0  -4   3        4.99        9.08      3.03 o 
   1  -4   3       72.34       75.01      4.74 o 
   2  -4   3     3840.74     3799.87     37.90 o 
   3  -4   3       19.40       28.72      3.37 o 
   4  -4   3      437.52      510.26     10.69 o 
   5  -4   3      294.63      307.91     13.98 o 
   6  -4   3      139.70      143.31     10.25 o 
   7  -4   3     1482.88     1451.63     23.28 o 
   8  -4   3      457.72      485.21     13.51 o 
   9  -4   3       18.43       15.11      7.78 o 
  10  -4   3        6.19       21.78      8.93 o 
  11  -4   3       49.36       26.21      9.94 o 
 -11  -3   3       71.31       68.12     17.05 o 
 -10  -3   3        1.21        1.95      7.53 o 
  -9  -3   3       17.30       13.71      7.83 o 
  -8  -3   3       17.71       20.64      7.46 o 
  -7  -3   3       82.83       72.54      9.80 o 
  -6  -3   3      590.58      610.62     20.64 o 
  -5  -3   3        4.55        4.24      6.33 o 
  -4  -3   3      278.22      282.60     12.22 o 
  -3  -3   3      258.45      359.85     12.58 o 
  -2  -3   3     1690.83     1749.58     28.54 o 
  -1  -3   3       68.88       60.44      4.20 o 
   0  -3   3       16.57       16.25      3.10 o 
   1  -3   3       22.10       21.43      2.66 o 
   2  -3   3     1604.55     1630.52     18.64 o 
   3  -3   3       93.61       96.52      4.34 o 
   4  -3   3        3.64       -0.37      3.41 o 
   5  -3   3      183.72      195.27     10.38 o 
   6  -3   3       72.42       74.98      6.30 o 
   7  -3   3       75.84       79.22      6.40 o 
   8  -3   3      482.81      466.11     12.79 o 
   9  -3   3       46.79       31.28     13.22 o 
  10  -3   3       49.76       50.40     10.74 o 
  11  -3   3       59.20       58.11     12.05 o 
  12  -3   3        7.41        8.58      9.06 o 
 -11  -2   3      470.17      458.27     25.16 o 
 -10  -2   3       49.17       50.47     10.91 o 
  -9  -2   3       14.08       11.59      7.65 o 
  -8  -2   3      157.57      141.05     13.04 o 
  -7  -2   3        0.06       -1.55      5.44 o 
  -6  -2   3      496.53      514.02     18.91 o 
  -5  -2   3        8.30       -2.26      4.08 o 
  -4  -2   3      257.28      226.93      6.57 o 
  -3  -2   3      874.25      890.61     14.42 o 
  -2  -2   3      265.45      257.25      6.00 o 
  -1  -2   3       68.91       52.40      3.66 o 
   0  -2   3     8694.54     8474.37     84.89 o 
   1  -2   3      985.33      959.90     11.56 o 
   2  -2   3      869.06      889.20     10.98 o 
   3  -2   3       65.56       61.78      5.76 o 
   4  -2   3      703.57      645.35     20.47 o 
   5  -2   3     2117.59     2182.71     30.18 o 
   6  -2   3       86.62       69.31      6.69 o 
   7  -2   3        2.56        0.74      3.26 o 
   8  -2   3       32.46       39.79      5.10 o 
   9  -2   3       10.41       11.38      7.01 o 
  10  -2   3       39.55       49.56     10.20 o 
  11  -2   3       17.79       21.05      8.89 o 
  12  -2   3      192.81      200.07     18.78 o 
 -11  -1   3      132.28      146.07     16.38 o 
 -10  -1   3       18.20       19.64      9.12 o 
  -9  -1   3        7.52       12.05     11.01 o 
  -8  -1   3        6.65       12.17      6.86 o 
  -7  -1   3       25.33        3.81      5.79 o 
  -6  -1   3      110.14      140.53     13.19 o 
  -5  -1   3        1.02       13.06     16.26 o 
  -4  -1   3       34.33       50.73      6.60 o 
  -3  -1   3     1116.64     1180.02     23.25 o 
  -2  -1   3     1320.91     1335.93     14.95 o 
  -1  -1   3      423.78      460.09      8.51 o 
   0  -1   3     2810.41     2898.12     55.12 o 
   1  -1   3     1830.37     1687.86     25.75 o 
   2  -1   3      111.94      108.08      6.09 o 
   3  -1   3     3202.56     3383.43     48.08 o 
   4  -1   3     1689.15     1795.83     29.78 o 
   5  -1   3      169.25      157.21     10.50 o 
   6  -1   3      490.84      527.16     15.94 o 
   7  -1   3       10.49        9.35      4.69 o 
   8  -1   3      315.34      303.68      9.98 o 
   9  -1   3       72.35       57.11      9.73 o 
  10  -1   3       44.33       41.17     17.74 o 
  11  -1   3       53.92       57.23     19.89 o 
  12  -1   3      389.35      380.94     23.65 o 
 -11   0   3       43.72       32.83     10.87 o 
 -10   0   3      334.26      276.46     27.69 o 
  -9   0   3        0.33        7.95      7.20 o 
  -8   0   3        8.97       -2.53      5.83 o 
  -7   0   3      347.57      323.40     16.83 o 
  -6   0   3       77.42       77.09      9.10 o 
  -5   0   3     1944.23     1950.91     37.88 o 
  -4   0   3        0.19       -0.31      3.81 o 
  -3   0   3       31.14       29.39      5.03 o 
  -2   0   3        4.37        6.61      2.56 o 
  -1   0   3      650.03      590.81      8.61 o 
   0   0   3      184.05      165.91      6.22 o 
   1   0   3      862.25      854.79     13.52 o 
   2   0   3      566.93      650.18     12.11 o 
   3   0   3      101.82      150.40      7.55 o 
   4   0   3       18.89       33.26      3.89 o 
   5   0   3        1.72        8.21      3.29 o 
   6   0   3      604.63      582.62     13.69 o 
   7   0   3       46.53       51.59      5.84 o 
   8   0   3       84.50       79.28      5.91 o 
   9   0   3      919.70      880.18     37.26 o 
  10   0   3        0.44        4.59      6.46 o 
  11   0   3        9.96        4.44      8.80 o 
  12   0   3      149.94      145.73     27.54 o 
 -11   1   3       37.08       30.46     10.99 o 
 -10   1   3      144.99      155.05     16.22 o 
  -9   1   3       18.05       18.70      9.06 o 
  -8   1   3        6.43       18.83      7.26 o 
  -7   1   3      146.16      145.03     12.75 o 
  -6   1   3       25.41       26.36     14.14 o 
  -5   1   3       90.25       97.29      9.10 o 
  -4   1   3       89.24       87.97      7.91 o 
  -3   1   3       48.83       49.26      3.53 o 
  -2   1   3      495.93      531.18     10.37 o 
  -1   1   3        1.70       10.58      2.73 o 
   0   1   3      131.36      139.08      6.71 o 
   1   1   3    10823.06    11190.46    122.11 o 
   2   1   3       14.35       21.98      2.36 o 
   3   1   3      305.48      292.92      7.65 o 
   4   1   3     6404.09     6257.86     65.10 o 
   5   1   3      277.57      281.66      8.82 o 
   6   1   3       58.33       59.90     10.69 o 
   7   1   3      330.56      312.57     10.90 o 
   8   1   3        0.86        1.83      3.65 o 
   9   1   3      380.65      449.85     23.83 o 
  10   1   3      202.53      210.16     15.55 o 
  11   1   3       52.87       56.01     12.93 o 
  12   1   3       26.41       13.16      8.98 o 
 -10   2   3       27.12       56.78     11.84 o 
  -9   2   3        1.86        1.70      7.38 o 
  -8   2   3        7.38        5.17      6.89 o 
  -7   2   3       40.91       50.29      9.72 o 
  -6   2   3      576.51      572.14     28.56 o 
  -5   2   3      243.23      259.01     13.31 o 
  -4   2   3      468.40      439.00     15.55 o 
  -3   2   3       96.29      112.46      9.91 o 
  -2   2   3       17.59       21.77      5.65 o 
  -1   2   3     3236.88     3101.04     49.54 o 
   0   2   3      278.21      289.86     11.93 o 
   2   2   3      286.63      256.18     13.79 o 
   3   2   3     1156.27     1164.06     26.27 o 
   4   2   3     1545.50     1759.56     23.98 o 
   5   2   3     2399.50     2506.31     33.37 o 
   6   2   3     1103.60     1057.07     19.28 o 
   7   2   3        1.55        4.54      3.67 o 
   8   2   3       42.32       42.75      5.90 o 
   9   2   3      219.35      203.67     10.34 o 
  10   2   3     1020.63      971.07     54.60 o 
  11   2   3       95.92       91.08     19.26 o 
  12   2   3        1.42        6.49      7.60 o 
 -10   3   3       78.49       88.05     15.50 o 
  -9   3   3        0.04       -2.29      6.84 o 
  -8   3   3       93.14       97.55     12.14 o 
  -7   3   3      150.54      126.31     12.40 o 
  -6   3   3      296.74      282.96     15.19 o 
  -5   3   3       97.17      106.22     22.60 o 
  -4   3   3     1254.28     1330.78     61.67 o 
  -3   3   3      584.00      533.83     15.83 o 
  -2   3   3     2065.59     1994.66     27.21 o 
  -1   3   3        5.75        5.73      2.74 o 
   0   3   3      102.30      111.01      8.52 o 
   1   3   3       36.56       49.87      5.14 o 
   2   3   3      206.82      204.12     11.80 o 
   3   3   3        5.52       -1.03      2.11 o 
   4   3   3     3671.08     3827.70     58.54 o 
   5   3   3     7690.50     7758.36     70.36 o 
   6   3   3       58.50       66.26      5.65 o 
   7   3   3      499.10      487.99     11.97 o 
   8   3   3       57.41       49.86      5.46 o 
   9   3   3      324.75      349.03     20.31 o 
  10   3   3      637.46      684.58     25.34 o 
  11   3   3      210.98      210.29     16.66 o 
  12   3   3        2.78        3.61      7.98 o 
 -10   4   3        0.86        2.87      9.51 o 
  -9   4   3      284.27      300.59     20.12 o 
  -8   4   3       37.39       56.11     16.03 o 
  -7   4   3       19.88       21.15     10.17 o 
  -6   4   3       27.58       35.02      8.12 o 
  -5   4   3        5.91        2.27      5.44 o 
  -4   4   3       30.11       35.57      6.55 o 
  -3   4   3     1045.92      992.01     31.26 o 
  -2   4   3       65.03       63.50      6.29 o 
  -1   4   3      126.79      129.57      5.29 o 
   0   4   3      570.46      542.20     11.08 o 
   1   4   3      222.24      260.05      7.25 o 
   2   4   3     2172.65     2378.97     38.48 o 
   3   4   3      882.18      826.61     23.15 o 
   4   4   3       87.03       75.09      5.06 o 
   5   4   3      400.13      384.47     10.34 o 
   6   4   3      362.45      352.06      9.65 o 
   7   4   3     1116.44     1135.76     23.19 o 
   8   4   3      528.37      518.35     15.23 o 
   9   4   3      331.82      329.04     13.49 o 
  10   4   3       16.90       16.34      6.20 o 
  11   4   3        2.96       -1.19      6.66 o 
  12   4   3      136.97      157.11     28.73 o 
  -9   5   3        2.62       -1.21      9.46 o 
  -8   5   3      139.71      124.69     20.73 o 
  -7   5   3        0.09        6.97      6.93 o 
  -6   5   3      143.72      149.55     19.76 o 
  -5   5   3     2170.49     2107.53     41.78 o 
  -4   5   3       73.29       71.75      8.08 o 
  -3   5   3       48.23       48.26      5.50 o 
  -2   5   3      695.66      641.23     17.23 o 
  -1   5   3        0.38        3.00      2.45 o 
   0   5   3      449.85      476.70     11.78 o 
   1   5   3      157.07      154.59      5.06 o 
   2   5   3     4042.74     4305.57     96.69 o 
   3   5   3     2577.25     2649.63     48.59 o 
   4   5   3        4.29        3.70      3.54 o 
   5   5   3       74.05       75.08      5.21 o 
   6   5   3      816.95      780.77     16.33 o 
   7   5   3     2591.24     2528.71     31.79 o 
   8   5   3     1098.25     1143.87     20.40 o 
   9   5   3       16.38       28.25      5.62 o 
  10   5   3        9.69       -0.57      5.03 o 
  11   5   3      171.05      205.13     13.09 o 
  12   5   3        6.91        6.72      6.95 o 
  -9   6   3       46.93       48.46     12.61 o 
  -8   6   3       25.15       33.36      9.99 o 
  -7   6   3      115.88      118.52     14.98 o 
  -6   6   3      660.22      644.66     51.31 o 
  -5   6   3      223.55      242.51     21.47 o 
  -4   6   3      277.01      264.82     10.08 o 
  -3   6   3        1.90       -0.22      3.21 o 
  -2   6   3       89.31       77.26      5.26 o 
  -1   6   3     1316.68     1330.19     18.13 o 
   0   6   3        1.45        8.44      2.87 o 
   1   6   3      474.05      445.50     16.68 o 
   2   6   3     2079.24     2074.46     39.00 o 
   3   6   3      385.33      357.87     14.62 o 
   4   6   3      249.48      228.05      7.89 o 
   5   6   3      120.71      113.07      6.76 o 
   6   6   3      252.44      293.76     10.05 o 
   7   6   3       15.41       14.83      4.75 o 
   8   6   3      470.17      464.90     15.52 o 
   9   6   3       36.78       47.61      6.09 o 
  10   6   3      122.44      147.25     10.65 o 
  11   6   3       19.81       27.01      7.55 o 
  12   6   3       22.22       32.23      8.53 o 
  -8   7   3        7.79       -0.69      7.15 o 
  -7   7   3      253.90      248.70     14.35 o 
  -6   7   3      473.47      465.62     17.15 o 
  -5   7   3       52.24       50.31     11.45 o 
  -4   7   3        1.27       -2.75      3.78 o 
  -3   7   3       43.08       38.01      4.98 o 
  -2   7   3      470.17      485.65     11.33 o 
  -1   7   3      654.11      646.93     11.87 o 
   0   7   3      320.60      346.30     16.03 o 
   1   7   3       46.12       69.63      8.86 o 
   2   7   3      120.58       93.84     10.77 o 
   3   7   3       86.18       94.10      9.39 o 
   4   7   3       20.52       10.03      9.12 o 
   5   7   3     2972.53     2941.09     74.28 o 
   6   7   3      194.44      206.52     19.34 o 
   7   7   3      113.29      109.46     16.87 o 
   8   7   3      150.23      126.80     17.87 o 
   9   7   3       41.71       47.51      9.62 o 
  10   7   3      132.47      126.01     20.97 o 
  11   7   3        6.73        1.10     11.61 o 
  12   7   3        1.32       -4.47     12.19 o 
  -7   8   3       10.36       12.30     13.03 o 
  -6   8   3      109.43      149.08     22.60 o 
  -5   8   3      323.48      311.62     27.75 o 
  -4   8   3      383.65      383.40     20.39 o 
  -3   8   3       33.03       45.86      9.46 o 
  -2   8   3        8.23        9.58      6.93 o 
  -1   8   3       11.16       20.05      7.39 o 
   0   8   3      582.02      562.66     28.98 o 
   1   8   3      185.79      175.71     13.21 o 
   2   8   3      594.18      510.10     19.95 o 
   3   8   3        4.92       16.14     18.87 o 
   4   8   3      165.82      154.89     12.19 o 
   5   8   3        3.63       13.23      6.99 o 
   6   8   3      240.06      233.32     21.60 o 
   7   8   3      115.00      146.77     19.29 o 
   8   8   3        0.03       13.87     11.25 o 
   9   8   3      144.22      111.25     19.08 o 
  10   8   3       37.27       72.78     17.97 o 
  11   8   3       31.50       52.71     18.34 o 
  -7   9   3       50.97       68.84     20.44 o 
  -6   9   3        0.01        1.31     12.82 o 
  -5   9   3      113.27      116.26     15.13 o 
  -4   9   3       74.21       52.63     11.05 o 
  -3   9   3       55.97       65.18     11.14 o 
  -2   9   3      226.44      225.36     16.18 o 
  -1   9   3       57.90       49.73      9.87 o 
   0   9   3       14.68       14.23      8.72 o 
   1   9   3       18.44       37.65      8.58 o 
   2   9   3      501.18      485.39     20.73 o 
   3   9   3       30.28       27.26     11.35 o 
   4   9   3        2.10        5.72      6.25 o 
   5   9   3       19.68       21.79      7.88 o 
   6   9   3        2.36        6.78      9.88 o 
   7   9   3       96.88       99.27     17.81 o 
   8   9   3        7.19        3.26     11.09 o 
   9   9   3      131.11      144.72     22.86 o 
  10   9   3        9.46        7.41     13.93 o 
  11   9   3       15.57       10.35     14.29 o 
  -6  10   3       18.66        4.62     13.66 o 
  -5  10   3      128.18      130.91     16.47 o 
  -4  10   3       19.81       23.95      9.65 o 
  -3  10   3        6.91       11.83      8.56 o 
  -2  10   3       83.77       96.45     12.98 o 
  -1  10   3        0.96       -5.90      6.30 o 
   0  10   3       47.45       84.57     12.03 o 
   1  10   3       27.44       25.58      8.26 o 
   2  10   3       27.81       21.05     13.87 o 
   3  10   3      143.60      148.47     13.71 o 
   4  10   3       11.02        9.22     17.08 o 
   5  10   3        1.90       -2.05      6.26 o 
   6  10   3      377.21      313.25     27.54 o 
   7  10   3        7.23       -1.00     10.04 o 
   8  10   3       16.28       13.35     12.19 o 
   9  10   3      212.08      218.24     26.64 o 
  10  10   3       10.00        1.05     13.08 o 
  -4  11   3        0.99       -0.70     14.35 o 
  -3  11   3        0.01       -5.57      7.27 o 
  -2  11   3       53.39       41.94     10.71 o 
  -1  11   3       79.05       85.48     14.85 o 
   0  11   3        2.96        7.43     12.03 o 
   1  11   3      211.72      195.54     16.97 o 
   2  11   3        0.12        3.84      9.56 o 
   3  11   3       73.07       73.94     17.97 o 
   4  11   3       53.64       44.56     11.69 o 
   5  11   3      124.60      124.47     15.29 o 
   6  11   3       70.69       77.98     17.50 o 
   7  11   3       14.03       14.19     12.51 o 
   8  11   3      142.38      143.72     23.75 o 
   9  11   3       20.79       35.10     17.08 o 
  -3  12   3       25.57       35.71     13.11 o 
  -2  12   3       33.82       34.63     14.69 o 
  -1  12   3        9.72        5.16      8.60 o 
   0  12   3       40.01       39.36     12.17 o 
   1  12   3       31.59       46.89     18.29 o 
   2  12   3       44.03       56.79     15.34 o 
   3  12   3      111.79      108.49     14.50 o 
   4  12   3        1.98        2.81      7.28 o 
   5  12   3        0.73        1.48      7.78 o 
   6  12   3       36.10       58.49     17.45 o 
   7  12   3       75.89       73.15     18.76 o 
   8  12   3       12.94       17.97     12.93 o 
  -1  13   3        0.69       -5.48      7.68 o 
   0  13   3        0.15       -9.41     16.40 o 
   1  13   3       30.89       13.13     20.81 o 
   2  13   3       87.65       78.31     32.55 o 
   3  13   3       88.96      110.29     21.73 o 
   4  13   3       12.44       18.76      9.51 o 
   5  13   3       20.42        9.44      9.15 o 
   6  13   3       25.48       10.25     14.35 o 
  -3 -13   4       27.57       23.49     14.45 o 
  -2 -13   4       12.78        4.83     12.14 o 
  -1 -13   4       21.39       23.17     14.45 o 
   0 -13   4       16.65       17.47     10.01 o 
   1 -13   4       11.52        7.66     17.39 o 
  -5 -12   4       21.35       28.43     15.61 o 
  -4 -12   4        0.64       13.77     12.77 o 
  -3 -12   4        6.07       16.24     11.67 o 
  -2 -12   4      169.55      184.71     22.86 o 
  -1 -12   4       86.95      132.01     20.23 o 
   0 -12   4      159.96      192.50     16.06 o 
   1 -12   4       18.49       10.50     15.71 o 
   2 -12   4       34.46       30.28      9.86 o 
   3 -12   4       14.58        5.25     12.14 o 
   4 -12   4        0.35       28.17     13.72 o 
  -7 -11   4        8.59        4.31     13.77 o 
  -6 -11   4       20.97       11.93     12.98 o 
  -5 -11   4       24.98       36.89     14.56 o 
  -4 -11   4      129.59      121.44     20.49 o 
  -3 -11   4       30.27       27.64     12.98 o 
  -2 -11   4        0.10       -1.42      9.14 o 
  -1 -11   4       16.62        3.42      9.72 o 
   0 -11   4       27.03       37.11      9.52 o 
   1 -11   4        6.07       11.88      7.64 o 
   2 -11   4       37.03       57.34     17.92 o 
   3 -11   4      260.10      249.50     14.06 o 
   4 -11   4        8.99        8.09     11.98 o 
   5 -11   4        0.22       15.87     12.98 o 
   6 -11   4       24.85       17.87     14.77 o 
  -8 -10   4       74.18       87.92     20.44 o 
  -7 -10   4       24.03       38.73     14.50 o 
  -6 -10   4       13.67       20.91     12.82 o 
  -5 -10   4        2.90       -2.84      9.41 o 
  -4 -10   4       15.28       12.61     11.14 o 
  -3 -10   4      133.12      163.11     20.13 o 
  -2 -10   4        2.16       -0.58      8.88 o 
  -1 -10   4      308.66      315.09     24.75 o 
   0 -10   4        9.34       20.28     12.17 o 
   1 -10   4        6.00        8.55      6.82 o 
   2 -10   4      311.67      331.27     17.44 o 
   3 -10   4       16.69       23.63      6.71 o 
   4 -10   4      205.71      209.81     12.55 o 
   5 -10   4       48.68       57.91     15.92 o 
   6 -10   4       92.01       93.22     19.60 o 
   7 -10   4      158.09      147.72     22.33 o 
  -8  -9   4      155.21      220.66     27.12 o 
  -7  -9   4        0.30       -7.25      9.14 o 
  -6  -9   4      220.36      207.83     24.12 o 
  -5  -9   4      120.77      108.57     18.76 o 
  -4  -9   4       16.79       11.25      9.46 o 
  -3  -9   4       78.38       75.30     14.56 o 
  -2  -9   4        0.72        4.94      8.78 o 
  -1  -9   4       39.63       29.90     10.83 o 
   0  -9   4       48.21       59.53      8.88 o 
   1  -9   4      557.91      541.65     43.01 o 
   2  -9   4      268.30      280.23     27.12 o 
   3  -9   4       76.51       92.92      8.67 o 
   4  -9   4        2.58       -2.09      4.65 o 
   5  -9   4      195.87      217.02     15.28 o 
   6  -9   4       13.18       16.55     11.72 o 
   7  -9   4      607.17      521.29     34.05 o 
   8  -9   4      213.09      232.32     25.64 o 
  -9  -8   4       84.35       81.61     19.92 o 
  -8  -8   4      264.94      297.20     18.95 o 
  -7  -8   4       70.62       72.31     11.16 o 
  -6  -8   4       73.58       86.44     11.18 o 
  -5  -8   4      149.91      137.75     12.03 o 
  -4  -8   4       69.28       93.97      9.69 o 
  -3  -8   4        0.01       -1.31      4.75 o 
  -2  -8   4      477.75      508.51     17.61 o 
  -1  -8   4      171.84      138.61      9.95 o 
   0  -8   4      122.34      144.20     10.72 o 
   1  -8   4      864.55      849.81     23.95 o 
   2  -8   4      830.30      842.15     23.74 o 
   3  -8   4     1652.71     1573.32     27.31 o 
   4  -8   4       17.10       20.98      4.94 o 
   5  -8   4      110.66      143.06      8.65 o 
   6  -8   4        6.44        6.42      6.65 o 
   7  -8   4      142.54      113.47     12.65 o 
   8  -8   4      587.68      570.94     24.51 o 
   9  -8   4       86.34       88.97     19.86 o 
  -9  -7   4        3.41       -2.74      4.93 o 
  -8  -7   4        4.35        2.18      5.69 o 
  -7  -7   4       73.09       76.83      8.81 o 
  -6  -7   4       80.42       64.19      9.81 o 
  -5  -7   4       19.11       34.27      7.86 o 
  -4  -7   4        0.41       -1.29      6.38 o 
  -3  -7   4       14.73       12.33      5.63 o 
  -2  -7   4     1160.05     1134.54     26.48 o 
  -1  -7   4        0.22       -2.41      6.10 o 
   0  -7   4      137.36      116.73      9.11 o 
   1  -7   4      121.35      122.16      7.81 o 
   2  -7   4        5.20        8.45      4.28 o 
   3  -7   4       35.97       42.50      5.32 o 
   4  -7   4        1.99       -4.83      3.22 o 
   5  -7   4       82.49       85.89      9.31 o 
   6  -7   4        3.96        3.67      4.83 o 
   7  -7   4       12.18       21.23      6.34 o 
   8  -7   4      200.64      185.81     12.22 o 
   9  -7   4       54.79       86.23     19.23 o 
  10  -7   4        3.18        7.04     13.08 o 
 -10  -6   4        0.45        4.78      6.79 o 
  -9  -6   4        0.01        2.38      7.60 o 
  -8  -6   4       24.15       15.21      6.44 o 
  -7  -6   4      428.72      422.85     25.45 o 
  -6  -6   4        7.24       -1.05      4.38 o 
  -5  -6   4       68.67       83.18     11.19 o 
  -4  -6   4      153.26      130.08     10.29 o 
  -3  -6   4       12.20       -1.29      7.30 o 
  -2  -6   4        9.77        6.14     10.40 o 
  -1  -6   4      174.94      182.95      8.38 o 
   0  -6   4      362.32      350.56     11.19 o 
   1  -6   4      338.99      342.44     10.96 o 
   2  -6   4      153.63      146.81      6.79 o 
   3  -6   4       15.78       17.52      3.85 o 
   4  -6   4      184.77      178.94      8.82 o 
   5  -6   4      643.66      642.60     14.34 o 
   6  -6   4      226.94      219.02     10.82 o 
   7  -6   4       58.54       70.85      9.06 o 
   8  -6   4        3.58       -0.23      5.18 o 
   9  -6   4      252.53      246.20     25.80 o 
  10  -6   4       57.47       66.69     18.44 o 
 -10  -5   4        7.92        7.14      9.41 o 
  -9  -5   4        3.34       -3.10      6.42 o 
  -8  -5   4       18.04       19.50      7.91 o 
  -7  -5   4      316.74      316.40     16.85 o 
  -6  -5   4       77.57       62.49      8.97 o 
  -5  -5   4      118.78      115.76     10.14 o 
  -4  -5   4        3.92        6.40      5.27 o 
  -3  -5   4      310.45      323.54     13.92 o 
  -2  -5   4      289.49      289.37     12.47 o 
  -1  -5   4     2294.06     2230.66     30.89 o 
   0  -5   4       65.86       44.74      5.78 o 
   1  -5   4      109.39      104.22      5.21 o 
   2  -5   4       37.93       30.64      3.65 o 
   3  -5   4        2.29        2.74      2.75 o 
   4  -5   4      754.00      751.41     14.05 o 
   5  -5   4       24.43       18.19      4.77 o 
   6  -5   4      797.18      855.56     28.22 o 
   7  -5   4        0.04       -6.03      5.05 o 
   8  -5   4       17.30       15.81      5.64 o 
   9  -5   4        0.84        3.56      6.69 o 
  10  -5   4       90.40       99.90     19.86 o 
  11  -5   4       21.09       29.06     14.77 o 
 -10  -4   4       25.51        8.70     16.00 o 
  -9  -4   4      482.93      456.72     22.66 o 
  -8  -4   4      149.40      138.90     13.25 o 
  -7  -4   4       73.48       89.55     15.76 o 
  -6  -4   4      239.79      199.84     13.28 o 
  -5  -4   4       38.92       39.68      4.74 o 
  -4  -4   4      306.19      331.68     10.36 o 
  -3  -4   4     1098.55     1173.91     36.52 o 
  -2  -4   4      219.74      201.23      8.04 o 
  -1  -4   4      790.09      697.01     14.19 o 
   0  -4   4      997.02     1003.77     17.34 o 
   1  -4   4        2.70        3.57      3.43 o 
   2  -4   4        2.63        5.83      2.46 o 
   3  -4   4     1313.71     1243.85     16.99 o 
   4  -4   4      305.43      329.38      9.71 o 
   5  -4   4     1310.67     1357.15     23.18 o 
   6  -4   4        9.31       -0.12      4.96 o 
   7  -4   4      208.54      187.96     13.58 o 
   8  -4   4       58.93       55.05      7.10 o 
   9  -4   4        0.01       -2.68      4.64 o 
  10  -4   4      141.35      155.55     22.54 o 
  11  -4   4       35.40       31.21     15.24 o 
 -10  -3   4       25.47       25.60      9.44 o 
  -9  -3   4      345.57      324.47     19.93 o 
  -8  -3   4       24.15       14.64      7.93 o 
  -7  -3   4      291.52      276.76     37.31 o 
  -6  -3   4      338.05      342.46     22.47 o 
  -5  -3   4      205.41      188.68     12.15 o 
  -4  -3   4       37.11       42.32      4.45 o 
  -3  -3   4      261.19      298.50      9.10 o 
  -2  -3   4       56.19       82.58      4.99 o 
  -1  -3   4     1309.98     1473.76     21.14 o 
   0  -3   4      468.74      449.51     10.29 o 
   1  -3   4      227.44      233.07      7.18 o 
   2  -3   4      326.78      333.42      6.82 o 
   3  -3   4       98.77      103.52      4.32 o 
   4  -3   4      543.52      524.52     11.75 o 
   5  -3   4      115.95      101.90      8.27 o 
   6  -3   4        0.07       -0.31      7.75 o 
   7  -3   4        7.31        3.70      5.07 o 
   8  -3   4      742.33      725.44     18.49 o 
   9  -3   4       19.66       14.68      4.92 o 
  10  -3   4       91.01      105.85     35.05 o 
  11  -3   4        5.79       -2.49      7.20 o 
  12  -3   4        0.87       -7.41     11.56 o 
 -10  -2   4        0.05       -8.33      6.58 o 
  -9  -2   4        4.90        9.25      7.41 o 
  -8  -2   4      268.70      239.41     16.44 o 
  -7  -2   4       29.84       51.41     20.02 o 
  -6  -2   4       69.96       69.74      9.44 o 
  -5  -2   4      718.54      668.64     65.50 o 
  -4  -2   4        9.01       16.73      3.77 o 
  -3  -2   4      194.21      146.36      4.96 o 
  -2  -2   4      447.80      382.05      9.42 o 
  -1  -2   4        4.87        5.72      3.66 o 
   1  -2   4      265.57      249.20      8.68 o 
   2  -2   4      787.33      731.63      9.33 o 
   3  -2   4      413.42      465.36      9.18 o 
   4  -2   4      704.46      660.74     17.46 o 
   5  -2   4      928.63      894.04     41.38 o 
   6  -2   4       32.65       39.73      6.57 o 
   7  -2   4       39.71       42.71      8.51 o 
   8  -2   4       57.11       63.95      6.03 o 
   9  -2   4       68.84       61.28      6.34 o 
  10  -2   4        1.00        3.96      6.85 o 
  11  -2   4      136.36      165.62     17.47 o 
  12  -2   4        1.69        5.30      7.86 o 
 -10  -1   4       12.41       14.16      8.74 o 
  -9  -1   4      177.53      203.65     16.77 o 
  -8  -1   4      704.71      729.39     47.35 o 
  -7  -1   4        3.28        9.64      9.33 o 
  -6  -1   4       10.90        4.12      5.69 o 
  -5  -1   4      792.82      711.41     27.04 o 
  -4  -1   4       20.15       20.55      5.50 o 
  -3  -1   4       13.74       11.33      2.03 o 
  -2  -1   4      640.84      712.59     10.53 o 
  -1  -1   4      610.73      691.24     11.89 o 
   0  -1   4     4267.28     4390.31     56.60 o 
   1  -1   4       10.03       18.18      3.92 o 
   2  -1   4      334.74      335.67     10.94 o 
   3  -1   4      227.14      236.55      9.82 o 
   4  -1   4      510.53      487.70     14.33 o 
   5  -1   4      384.31      395.35     19.31 o 
   6  -1   4     2022.31     1987.98     56.36 o 
   7  -1   4       22.12       25.24      4.93 o 
   8  -1   4        0.10        0.12      3.51 o 
   9  -1   4      117.87      105.45      8.16 o 
  10  -1   4       14.38       14.32      7.57 o 
  11  -1   4      515.40      491.98     24.06 o 
  12  -1   4       30.11       11.20      8.52 o 
 -10   0   4       22.24       17.89      9.43 o 
  -9   0   4       28.63       19.39     12.35 o 
  -8   0   4       94.65       76.60     11.29 o 
  -7   0   4       47.43       55.73      9.40 o 
  -6   0   4       11.67       18.47      6.84 o 
  -5   0   4      365.37      355.03     15.59 o 
  -4   0   4      606.75      616.80     19.02 o 
  -3   0   4      750.79      745.56     12.57 o 
  -2   0   4       63.71       59.48      5.66 o 
  -1   0   4     3380.51     3381.89     36.81 o 
   0   0   4      168.63      187.34      7.43 o 
   1   0   4       13.13       12.59      3.62 o 
   2   0   4      170.78      215.84      4.23 o 
   3   0   4       44.68       36.88      3.37 o 
   4   0   4      157.11      131.45      7.78 o 
   5   0   4      458.14      447.76     14.12 o 
   6   0   4     4229.44     4204.55     50.25 o 
   7   0   4       38.62       41.54      6.62 o 
   8   0   4      762.10      736.90     15.49 o 
   9   0   4      168.09      174.15      8.55 o 
  10   0   4       14.03        4.07      7.02 o 
  11   0   4      306.44      298.43     19.75 o 
  12   0   4      500.43      532.03     26.15 o 
 -10   1   4       74.33       68.26     26.88 o 
  -9   1   4       14.23       24.20      8.99 o 
  -8   1   4       85.87       98.31     12.51 o 
  -7   1   4       84.35       64.33     16.58 o 
  -6   1   4      248.88      237.43     14.55 o 
  -5   1   4        0.33        0.71      4.98 o 
  -4   1   4        8.16        8.77      5.26 o 
  -3   1   4      247.02      271.88      7.57 o 
  -2   1   4     3547.18     3513.51     53.22 o 
  -1   1   4      658.48      761.96     13.24 o 
   0   1   4      157.24      162.61     11.09 o 
   1   1   4     2429.90     2492.91     24.99 o 
   2   1   4     1305.00     1431.94     16.31 o 
   3   1   4      820.13      860.18     13.38 o 
   4   1   4        1.08        5.73      2.95 o 
   5   1   4        3.30       10.65      3.37 o 
   6   1   4     1145.93     1252.59     21.51 o 
   7   1   4      623.20      616.03     18.76 o 
   8   1   4      345.79      334.78     12.61 o 
   9   1   4      133.15      133.38      9.14 o 
  10   1   4       33.08       45.30      9.72 o 
  11   1   4      239.34      223.00     17.26 o 
  12   1   4      314.37      280.00     30.69 o 
  13   1   4        0.04        7.28      9.03 o 
 -10   2   4      192.85      195.45     21.28 o 
  -9   2   4       39.12       50.81     11.13 o 
  -8   2   4        4.98       -3.05      6.75 o 
  -7   2   4      754.72      712.08     25.60 o 
  -6   2   4      124.59      119.44     11.28 o 
  -5   2   4       27.94       12.74      5.88 o 
  -4   2   4     2592.42     2500.13     44.20 o 
  -3   2   4      678.73      617.66     25.04 o 
  -2   2   4      632.39      621.40     16.39 o 
  -1   2   4       26.62       56.83      5.80 o 
   0   2   4      558.05      497.71     12.88 o 
   1   2   4      284.81      337.50     15.61 o 
   2   2   4     2660.87     2705.77     32.07 o 
   3   2   4     1820.83     1856.59     25.49 o 
   4   2   4     1194.60     1247.61     23.73 o 
   5   2   4      337.65      349.12     15.06 o 
   6   2   4      410.03      406.13     11.38 o 
   7   2   4     2587.18     2581.59     31.62 o 
   8   2   4        1.10       -5.37      3.58 o 
   9   2   4      541.90      546.65     17.26 o 
  10   2   4      157.85      169.17     15.27 o 
  11   2   4       14.26       15.97     13.35 o 
  12   2   4        6.49        0.24      7.71 o 
  13   2   4        0.05       11.00      9.36 o 
 -10   3   4       36.11       41.31     11.30 o 
  -9   3   4      378.01      365.60     48.58 o 
  -8   3   4        0.55        5.34      6.74 o 
  -7   3   4       46.66       45.33      9.67 o 
  -6   3   4       37.18       40.89      8.59 o 
  -5   3   4       64.94       52.89     13.93 o 
  -4   3   4       85.83       84.46      9.28 o 
  -3   3   4      274.10      343.44     13.49 o 
  -2   3   4     3541.83     3709.10     44.69 o 
  -1   3   4      261.21      225.96      7.89 o 
   0   3   4     2278.60     2259.63     35.87 o 
   1   3   4       17.31       10.05      2.83 o 
   2   3   4     1954.81     2041.30     46.77 o 
   3   3   4      219.98      275.34     10.18 o 
   4   3   4       49.03       81.04      5.43 o 
   5   3   4       91.94       63.32      6.63 o 
   6   3   4       65.08       54.98      5.41 o 
   7   3   4       26.73       14.57      3.51 o 
   8   3   4      136.40      137.28      7.51 o 
   9   3   4     2386.93     2283.89     31.91 o 
  10   3   4      125.54      131.34     10.38 o 
  11   3   4       82.54      101.15     10.30 o 
  12   3   4        2.75        0.92      6.30 o 
  13   3   4       55.84       42.31      9.65 o 
  -9   4   4      347.91      341.55     21.75 o 
  -8   4   4      195.48      198.55     20.44 o 
  -7   4   4      295.94      266.95     16.82 o 
  -6   4   4      260.24      238.61     20.39 o 
  -5   4   4      116.31      120.98     10.83 o 
  -4   4   4      572.67      532.37     17.96 o 
  -3   4   4       16.45       35.59      7.99 o 
  -2   4   4       56.00       53.59      5.15 o 
  -1   4   4      198.24      155.93      6.32 o 
   0   4   4       45.35       36.07      7.46 o 
   1   4   4       51.14       46.02      5.58 o 
   2   4   4      532.98      583.35     16.18 o 
   3   4   4        3.57        8.28      4.09 o 
   4   4   4     2411.42     2346.56     56.12 o 
   5   4   4     1040.98     1130.45     35.37 o 
   6   4   4      217.83      216.21      9.72 o 
   7   4   4       68.44       61.65      5.50 o 
   8   4   4      124.28      122.72      8.90 o 
   9   4   4      137.39      162.74      9.93 o 
  10   4   4      177.67      179.37     11.46 o 
  11   4   4       31.68       41.37      8.24 o 
  12   4   4       38.04       58.86      9.40 o 
  -9   5   4       78.73       63.03     13.66 o 
  -8   5   4       11.62       15.57      8.25 o 
  -7   5   4        0.92        0.92      6.98 o 
  -6   5   4      122.41      123.63     12.90 o 
  -5   5   4      254.67      251.46     24.33 o 
  -4   5   4     1638.14     1666.63     34.61 o 
  -3   5   4      121.17      132.04      8.55 o 
  -2   5   4       83.05       85.54      5.58 o 
  -1   5   4      149.82      148.15      6.18 o 
   0   5   4       40.70       40.33      8.70 o 
   1   5   4     3749.13     3903.15     63.48 o 
   2   5   4      457.52      517.53     11.88 o 
   3   5   4      349.72      299.52     12.87 o 
   4   5   4       68.44       54.44      6.74 o 
   5   5   4       96.15       65.17      5.45 o 
   6   5   4      469.98      483.41     16.09 o 
   7   5   4     1453.96     1419.67     28.89 o 
   8   5   4        0.60        6.58      3.97 o 
   9   5   4        3.27       -0.53      4.00 o 
  10   5   4      153.58      171.59     11.34 o 
  11   5   4        1.75        0.47      4.78 o 
  12   5   4       24.87       21.21      7.30 o 
  -8   6   4       91.60       91.55     17.84 o 
  -7   6   4       72.03       48.14     10.33 o 
  -6   6   4        0.02        4.85      6.58 o 
  -5   6   4        2.80        2.83      8.43 o 
  -4   6   4      109.06      121.67      8.69 o 
  -3   6   4      372.21      404.97     11.54 o 
  -2   6   4       67.70       75.75      5.47 o 
  -1   6   4      420.61      423.08     10.08 o 
   0   6   4      170.17      154.22      8.68 o 
   1   6   4      129.25      115.95     12.39 o 
   2   6   4     1288.64     1244.95     30.24 o 
   3   6   4      265.37      233.19     12.41 o 
   4   6   4        7.84        4.37      3.22 o 
   5   6   4      612.27      544.21     15.47 o 
   6   6   4       16.37       19.56      5.48 o 
   7   6   4        0.37       -6.48      4.32 o 
   8   6   4      485.20      465.89     12.94 o 
   9   6   4       73.21       73.05      6.84 o 
  10   6   4      156.26      172.86     11.45 o 
  11   6   4        0.64        1.12      5.85 o 
  12   6   4       45.91       65.83      9.96 o 
  -8   7   4       24.11       33.91     10.53 o 
  -7   7   4      218.37      253.11     14.90 o 
  -6   7   4        0.69        3.40      5.87 o 
  -5   7   4      187.81      206.72     13.51 o 
  -4   7   4      197.39      196.41      9.61 o 
  -3   7   4      935.09      933.71     18.18 o 
  -2   7   4      263.96      273.30      9.27 o 
  -1   7   4        3.56        0.15      3.43 o 
   0   7   4      398.16      394.86     17.52 o 
   1   7   4      342.65      346.24     31.45 o 
   2   7   4        1.73        1.74      7.07 o 
   3   7   4       47.91       59.18      8.29 o 
   4   7   4      397.87      438.55     17.84 o 
   5   7   4      966.63      939.53     27.00 o 
   6   7   4       32.59       44.35     12.24 o 
   7   7   4        2.06        9.46      9.83 o 
   8   7   4       87.50       81.29     15.29 o 
   9   7   4        3.72       -0.29      7.03 o 
  10   7   4      149.57      143.67     20.76 o 
  11   7   4       29.12       51.66     17.60 o 
  12   7   4       17.11       26.22     15.87 o 
  -7   8   4       13.03        5.94     12.66 o 
  -6   8   4       49.78       41.30     16.19 o 
  -5   8   4       12.53        9.72     11.67 o 
  -4   8   4       33.76       31.93      9.43 o 
  -3   8   4       93.42       90.25     12.05 o 
  -2   8   4      229.08      247.59     16.47 o 
  -1   8   4      279.29      255.32     15.95 o 
   0   8   4        0.39       -2.90      5.35 o 
   1   8   4      189.03      182.12     13.52 o 
   2   8   4      215.73      176.44     12.98 o 
   3   8   4      161.45      187.90     13.33 o 
   4   8   4        0.41       -6.78      4.52 o 
   5   8   4       90.53       90.05     10.64 o 
   6   8   4       48.05       49.87     13.45 o 
   7   8   4       60.26       49.29     14.14 o 
   8   8   4      151.78      165.79     20.55 o 
   9   8   4        0.10       -5.10      6.93 o 
  10   8   4       21.37        3.26     11.46 o 
  11   8   4      245.12      260.33     28.32 o 
  -6   9   4      190.02      220.76     28.01 o 
  -5   9   4        1.08       26.70     14.92 o 
  -4   9   4        2.19       -0.22      7.38 o 
  -3   9   4      138.22      146.07     15.03 o 
  -2   9   4        2.03        3.39      6.77 o 
  -1   9   4       86.58       81.49     15.55 o 
   0   9   4        2.58        5.46      6.28 o 
   1   9   4      165.36      148.80     13.30 o 
   2   9   4       53.82       51.25      9.21 o 
   3   9   4      328.96      362.50     18.44 o 
   4   9   4       17.22       24.30      7.99 o 
   5   9   4      196.32      183.56     14.46 o 
   6   9   4      277.31      270.93     17.27 o 
   7   9   4        8.02        1.68     10.62 o 
   8   9   4      185.98      134.48     20.81 o 
   9   9   4        0.15      -12.93      8.62 o 
  10   9   4       98.32      117.03     21.91 o 
  11   9   4      109.07      158.07     25.38 o 
  -5  10   4       12.13       34.74     15.55 o 
  -4  10   4        8.76        5.58      8.24 o 
  -3  10   4       70.03       60.77     15.34 o 
  -2  10   4      267.14      239.51     38.39 o 
  -1  10   4        0.20        1.38      8.72 o 
   0  10   4        6.30        1.77      7.04 o 
   1  10   4      218.42      250.38     21.60 o 
   2  10   4       11.29        6.65      7.67 o 
   3  10   4      149.21      139.93     13.98 o 
   4  10   4        3.79        2.20      7.07 o 
   5  10   4        0.19       -1.76      7.41 o 
   6  10   4      299.70      326.23     28.69 o 
   7  10   4       89.86       76.93     17.50 o 
   8  10   4       28.99       54.97     16.71 o 
   9  10   4      100.01      125.49     21.70 o 
  10  10   4       35.95       38.36     17.24 o 
  -4  11   4        0.01       10.36      9.22 o 
  -3  11   4        8.52        9.64      8.57 o 
  -2  11   4      255.32      268.82     20.08 o 
  -1  11   4       27.10       33.40     10.19 o 
   0  11   4        6.06        4.28      7.44 o 
   1  11   4        0.11       -1.67      6.66 o 
   2  11   4       27.53       50.67     10.69 o 
   3  11   4       95.05       72.78     13.82 o 
   4  11   4       11.87       32.24      9.60 o 
   5  11   4       46.38       38.93     10.20 o 
   6  11   4        1.72        8.83      8.37 o 
   7  11   4       49.27       54.39     16.50 o 
   8  11   4        3.67       -3.42     11.40 o 
   9  11   4      202.54      209.83     27.48 o 
  -2  12   4       11.30        8.99      8.97 o 
  -1  12   4        4.52       17.68      9.40 o 
   0  12   4       13.65        6.46      8.46 o 
   1  12   4        2.42      -10.43      7.26 o 
   2  12   4      200.62      264.31     19.88 o 
   3  12   4       28.05       21.78     11.14 o 
   4  12   4       52.07       49.15     11.07 o 
   5  12   4       48.75       62.56     12.80 o 
   6  12   4       73.43       65.93     13.14 o 
   7  12   4        0.44        4.83     12.24 o 
   8  12   4        8.40       18.50     15.19 o 
   0  13   4       21.59       18.47     10.59 o 
   1  13   4       49.18       49.11     11.81 o 
   2  13   4      205.65      185.74     18.70 o 
   3  13   4       10.57        7.99      9.18 o 
   4  13   4       28.56       29.21     15.82 o 
   5  13   4       15.52       15.30      9.61 o 
   6  13   4        0.12        4.28      8.89 o 
  -1 -13   5       84.12       63.69     17.76 o 
   0 -13   5       20.95       51.13     18.34 o 
  -4 -12   5      117.60       98.01     20.34 o 
  -3 -12   5        0.16        4.83     11.67 o 
  -2 -12   5       31.13       37.52     14.56 o 
  -1 -12   5       49.50       45.72     15.08 o 
   0 -12   5       20.86       20.18     13.14 o 
   1 -12   5        3.13       12.51     12.61 o 
   2 -12   5      100.60      164.06     23.96 o 
   3 -12   5        1.91      -13.95      9.30 o 
   4 -12   5       15.97       26.01     15.45 o 
  -6 -11   5      141.36      144.51     24.17 o 
  -5 -11   5       30.18       24.33     14.29 o 
  -4 -11   5       11.18       27.33     13.08 o 
  -3 -11   5      161.48      150.03     20.86 o 
  -2 -11   5      130.14       96.59     17.50 o 
  -1 -11   5       22.68        1.79      9.88 o 
   0 -11   5       15.18       -0.68      9.25 o 
   1 -11   5       17.58       18.99      6.75 o 
   2 -11   5       10.63       16.08     11.72 o 
   3 -11   5      283.04      279.30     28.22 o 
   4 -11   5      402.76      496.96     35.10 o 
   5 -11   5       43.50       79.35     19.86 o 
   6 -11   5        0.01       11.25     13.77 o 
  -7 -10   5       22.93       30.11     15.82 o 
  -6 -10   5      157.00      162.90     22.75 o 
  -5 -10   5       85.01       94.27     18.92 o 
  -4 -10   5      157.57      161.80     20.81 o 
  -3 -10   5       28.32       13.08     10.56 o 
  -2 -10   5       12.92       29.95     11.72 o 
  -1 -10   5       99.80       99.90     15.98 o 
   0 -10   5       30.50       17.55     10.30 o 
   1 -10   5       27.68       27.24      6.76 o 
   2 -10   5        1.23        1.76      5.37 o 
   3 -10   5        5.30        1.31      9.56 o 
   4 -10   5      178.79      181.45     22.70 o 
   5 -10   5      188.45      188.92     23.54 o 
   6 -10   5        4.14        3.47     11.30 o 
   7 -10   5        7.88       18.92     13.51 o 
  -8  -9   5        8.70       14.66     13.72 o 
  -7  -9   5        3.25        7.09     11.77 o 
  -6  -9   5       66.45       85.45     18.76 o 
  -5  -9   5       49.37       44.30     14.71 o 
  -4  -9   5       22.23       17.66     11.30 o 
  -3  -9   5       13.24       19.92     10.62 o 
  -2  -9   5      167.51      173.20     19.08 o 
  -1  -9   5       86.17       89.81     14.56 o 
   0  -9   5        0.63        0.74      7.46 o 
   1  -9   5       36.55       39.02      8.06 o 
   2  -9   5      405.08      422.78     15.01 o 
   3  -9   5       16.88       17.88      5.72 o 
   4  -9   5        6.04        8.09      7.49 o 
   5  -9   5      141.69      144.57     14.55 o 
   6  -9   5       65.23       64.36     11.24 o 
   7  -9   5       75.22      102.89     18.87 o 
   8  -9   5        2.07       14.29     11.98 o 
  -8  -8   5       32.59       11.22      8.26 o 
  -7  -8   5       10.36        7.40      8.01 o 
  -6  -8   5        7.18        2.78      6.75 o 
  -5  -8   5      351.69      361.23     17.92 o 
  -4  -8   5       13.81        3.23     16.58 o 
  -3  -8   5        0.35       -2.58      9.91 o 
  -2  -8   5      126.60      126.86     13.61 o 
  -1  -8   5      133.46      128.78     10.19 o 
   0  -8   5      725.43      718.51     30.90 o 
   1  -8   5      331.30      330.31     14.15 o 
   2  -8   5      352.83      385.83     12.64 o 
   3  -8   5      154.56      149.55      8.25 o 
   4  -8   5       20.53       20.38      4.88 o 
   5  -8   5      107.54      126.63     13.90 o 
   6  -8   5       51.88       62.44     10.72 o 
   7  -8   5       51.93       54.47     10.52 o 
   8  -8   5       58.40       55.23      9.50 o 
   9  -8   5       30.71       44.96     11.31 o 
  -9  -7   5       63.10       36.09      8.64 o 
  -8  -7   5      140.12      120.09     20.91 o 
  -7  -7   5        7.13       15.83      8.13 o 
  -6  -7   5       15.79       16.32      7.42 o 
  -5  -7   5      590.85      554.98     16.53 o 
  -4  -7   5       75.49       86.68      9.91 o 
  -3  -7   5       36.46       33.27      7.52 o 
  -2  -7   5      445.46      455.16     17.14 o 
  -1  -7   5      146.40      158.23     11.74 o 
   0  -7   5      147.33      172.23      9.45 o 
   1  -7   5        7.79        9.24      3.68 o 
   2  -7   5      255.37      252.50      9.30 o 
   3  -7   5       38.03       39.32      4.95 o 
   4  -7   5      293.53      311.26     13.04 o 
   5  -7   5       45.56       40.34      5.37 o 
   6  -7   5      155.75      160.39     14.87 o 
   7  -7   5        0.84        5.16      6.97 o 
   8  -7   5        0.42        4.91      5.69 o 
   9  -7   5      219.26      231.11     14.32 o 
  10  -7   5        0.16       -7.20      9.72 o 
  -9  -6   5       39.29       28.06      9.73 o 
  -8  -6   5       60.49       61.37     11.16 o 
  -7  -6   5       30.90       26.99      7.08 o 
  -6  -6   5      350.11      309.97     17.30 o 
  -5  -6   5        2.43        5.09      6.29 o 
  -4  -6   5      222.36      203.24     14.78 o 
  -3  -6   5        0.46       -1.99      3.90 o 
  -2  -6   5      384.52      378.45     19.00 o 
  -1  -6   5      455.57      458.95     11.52 o 
   0  -6   5       43.04       51.91      5.83 o 
   1  -6   5      378.47      373.89     17.19 o 
   2  -6   5        3.23       -0.19      2.94 o 
   3  -6   5      634.66      637.06     17.20 o 
   4  -6   5       49.27       52.82      5.01 o 
   5  -6   5      209.39      200.88      8.37 o 
   6  -6   5       16.28       19.98      7.01 o 
   7  -6   5        2.95        0.66      6.16 o 
   8  -6   5        2.88        4.60      6.33 o 
   9  -6   5        4.91        4.44      5.77 o 
  10  -6   5       27.04       39.89     15.55 o 
 -10  -5   5        0.00       -5.08      7.69 o 
  -9  -5   5       97.09       97.14     14.14 o 
  -8  -5   5        0.02       -7.53      7.86 o 
  -7  -5   5       38.73       30.56      9.93 o 
  -6  -5   5       77.03       76.42     22.70 o 
  -5  -5   5       15.97        9.77      6.22 o 
  -4  -5   5      214.51      223.70     11.37 o 
  -3  -5   5        1.41        5.16      3.80 o 
  -2  -5   5       22.64       14.05      3.50 o 
  -1  -5   5     3073.91     3052.60     39.84 o 
   0  -5   5      469.48      458.32     12.42 o 
   1  -5   5      446.11      453.21     12.22 o 
   2  -5   5       89.14       79.31      4.81 o 
   3  -5   5      347.74      346.68      8.92 o 
   4  -5   5        3.92        4.34      4.97 o 
   5  -5   5      256.05      226.82      9.81 o 
   6  -5   5      251.97      254.12     10.93 o 
   7  -5   5      245.78      302.48     18.63 o 
   8  -5   5        6.17        6.95      6.50 o 
   9  -5   5       37.85       27.24      7.07 o 
  10  -5   5      406.49      461.44     34.21 o 
  11  -5   5       11.53        8.09     13.35 o 
 -10  -4   5       12.84       14.14      9.14 o 
  -9  -4   5       31.30       25.59      9.62 o 
  -8  -4   5       17.58       -0.12      9.41 o 
  -7  -4   5      592.26      614.64     24.23 o 
  -6  -4   5       20.79       19.87      7.25 o 
  -5  -4   5      683.51      686.43     22.63 o 
  -4  -4   5       31.43       31.88      4.80 o 
  -3  -4   5       17.39       22.87      4.92 o 
  -2  -4   5       65.57       68.04      5.81 o 
  -1  -4   5      325.77      342.35      8.83 o 
   0  -4   5      177.93      193.97      7.87 o 
   1  -4   5       45.03       40.86      4.36 o 
   2  -4   5      264.15      278.47      7.49 o 
   3  -4   5      704.57      688.83     11.49 o 
   4  -4   5        0.02       -3.27      2.18 o 
   5  -4   5      192.11      193.81      8.67 o 
   6  -4   5       43.36       44.92      6.75 o 
   7  -4   5        1.14       -0.36      5.50 o 
   8  -4   5       27.29       22.46      7.25 o 
   9  -4   5        0.56        3.28      4.88 o 
  10  -4   5      478.11      465.38     32.84 o 
  11  -4   5       16.18       35.94     15.40 o 
 -10  -3   5       40.78       54.66     11.89 o 
  -9  -3   5       38.16       32.22     13.85 o 
  -8  -3   5        4.14        9.94      7.08 o 
  -7  -3   5       54.06       53.36      9.72 o 
  -6  -3   5      237.99      212.16     14.45 o 
  -5  -3   5       36.56       30.16     15.13 o 
  -4  -3   5       73.30       85.91      8.84 o 
  -3  -3   5     1407.56     1518.70     22.22 o 
  -2  -3   5      708.22      707.29     13.89 o 
  -1  -3   5      256.44      259.36      8.46 o 
   0  -3   5        5.18       14.39      3.17 o 
   1  -3   5      185.96      185.06      8.51 o 
   2  -3   5     1755.04     1647.78     29.15 o 
   3  -3   5      216.40      220.39      8.84 o 
   4  -3   5       76.63       81.28      4.96 o 
   5  -3   5       79.14       59.59      7.79 o 
   6  -3   5       60.66       58.75      7.78 o 
   7  -3   5       21.84       13.79      7.23 o 
   8  -3   5      330.77      342.23     15.92 o 
   9  -3   5       82.24       87.89      8.69 o 
  10  -3   5       26.69       13.51     11.46 o 
  11  -3   5      151.75      158.81     24.17 o 
  12  -3   5        0.03        1.05     11.04 o 
 -10  -2   5        5.01        0.14      7.77 o 
  -9  -2   5      143.22      124.58     14.48 o 
  -8  -2   5      120.81      115.37     13.20 o 
  -7  -2   5       22.28       31.44      8.21 o 
  -6  -2   5      168.90      155.42     12.85 o 
  -5  -2   5       85.25       82.34      9.69 o 
  -4  -2   5       26.17       29.08      4.74 o 
  -3  -2   5      227.19      244.57      6.74 o 
  -2  -2   5       38.18       34.72      4.05 o 
  -1  -2   5     1212.48     1378.10     20.44 o 
   0  -2   5     2742.35     2891.34     60.59 o 
   1  -2   5      590.77      548.60     13.32 o 
   2  -2   5        8.05       11.84      3.82 o 
   3  -2   5      319.77      331.75     12.67 o 
   4  -2   5      631.25      581.75     10.96 o 
   5  -2   5      200.37      201.99     11.32 o 
   6  -2   5      390.18      394.04     15.23 o 
   7  -2   5      197.82      235.80     12.76 o 
   8  -2   5      422.54      410.86     16.81 o 
   9  -2   5      137.30      152.98     10.58 o 
  10  -2   5       15.81       13.66     10.67 o 
  11  -2   5       70.34       79.46     18.23 o 
  12  -2   5       16.91        1.84     11.93 o 
 -10  -1   5        2.79        8.43      8.90 o 
  -9  -1   5       15.40       25.48     13.77 o 
  -8  -1   5       33.74       22.08      9.88 o 
  -7  -1   5       36.29       35.49     20.23 o 
  -6  -1   5       29.04       32.56      7.82 o 
  -5  -1   5     1256.26     1174.45     30.03 o 
  -4  -1   5      557.67      572.14     19.06 o 
  -3  -1   5       14.19       18.16      4.16 o 
  -2  -1   5     1232.39     1188.93     27.62 o 
  -1  -1   5      154.16      131.78      5.84 o 
   0  -1   5       21.97       32.58      4.42 o 
   1  -1   5     3630.88     3657.16     51.21 o 
   2  -1   5       22.04       26.58      4.73 o 
   3  -1   5      239.93      245.61     10.51 o 
   4  -1   5      962.36     1008.03     22.62 o 
   5  -1   5      465.49      437.24     26.77 o 
   6  -1   5      458.25      462.22     16.20 o 
   7  -1   5       48.32       46.22      7.17 o 
   8  -1   5      823.00      821.99     23.33 o 
   9  -1   5      391.15      374.14     14.00 o 
  10  -1   5       97.65       67.53     15.66 o 
  11  -1   5        0.60       -3.99      9.83 o 
  12  -1   5        8.51       10.67     12.82 o 
 -10   0   5        9.04        1.81      8.61 o 
  -9   0   5       53.07       48.48     10.63 o 
  -8   0   5      149.52      152.49     14.86 o 
  -7   0   5       36.68       44.14      9.32 o 
  -6   0   5        0.02        5.78      6.36 o 
  -5   0   5      484.93      483.27     18.79 o 
  -4   0   5      455.20      427.93     16.93 o 
  -3   0   5      110.93      101.40      5.38 o 
  -2   0   5     2614.15     2862.65     35.19 o 
  -1   0   5     1877.54     1938.26     24.81 o 
   0   0   5      205.80      246.50      7.71 o 
   1   0   5     1209.85     1251.16     23.19 o 
   2   0   5      240.89      265.46      6.63 o 
   3   0   5      220.41      230.98      7.30 o 
   4   0   5        2.37       -1.41      2.26 o 
   5   0   5        5.09       17.65      3.45 o 
   6   0   5       42.07       23.62      5.94 o 
   7   0   5      316.86      294.89     13.88 o 
   8   0   5      361.07      356.43     15.25 o 
   9   0   5      435.69      447.16     15.60 o 
  10   0   5      474.26      457.96     16.40 o 
  11   0   5      176.86      175.43     27.80 o 
  12   0   5       17.25       -3.18      7.83 o 
 -10   1   5       12.43       -6.27      7.13 o 
  -9   1   5      330.69      330.54     37.63 o 
  -8   1   5      257.13      250.40     17.91 o 
  -7   1   5     1260.85     1317.46     63.24 o 
  -6   1   5       19.27        7.17      6.53 o 
  -5   1   5       32.14       41.20      8.00 o 
  -4   1   5        0.65        5.10      4.81 o 
  -3   1   5      257.65      235.85      7.76 o 
  -2   1   5        7.41       25.75      3.84 o 
  -1   1   5     1422.94     1318.28     24.26 o 
   0   1   5     2190.37     2512.66     38.18 o 
   1   1   5        2.25       -1.09      2.64 o 
   2   1   5     3813.02     3633.59     39.57 o 
   3   1   5      366.47      345.07      7.01 o 
   4   1   5     2019.98     2117.90     27.65 o 
   5   1   5     1363.40     1306.28     20.62 o 
   6   1   5      974.74     1041.56     18.88 o 
   7   1   5      333.10      319.97     13.56 o 
   8   1   5      147.61      124.49     13.98 o 
   9   1   5       43.20       49.10     15.98 o 
  10   1   5        8.46       12.68      5.69 o 
  11   1   5      990.59      977.08     32.92 o 
  12   1   5       53.06       83.11     13.53 o 
  13   1   5        4.21       -6.22      8.13 o 
  -9   2   5       73.05       79.65     20.07 o 
  -8   2   5      254.39      258.19     18.10 o 
  -7   2   5      956.72      960.20     30.48 o 
  -6   2   5        0.10       -1.34      5.51 o 
  -5   2   5      811.61      810.14     24.95 o 
  -4   2   5       23.61       10.61      5.82 o 
  -3   2   5     3227.32     3233.78     42.08 o 
  -2   2   5      161.67      196.29      7.83 o 
  -1   2   5     1275.81     1425.84     26.11 o 
   0   2   5     1830.72     1769.53     24.59 o 
   1   2   5     1667.18     1706.05     23.63 o 
   2   2   5     2071.19     1981.12     30.67 o 
   3   2   5      226.68      280.33      9.16 o 
   4   2   5        8.92       25.99      4.38 o 
   5   2   5      332.43      339.50     12.04 o 
   6   2   5     1288.48     1354.02     27.49 o 
   7   2   5      883.86      867.56     22.04 o 
   8   2   5      876.05      816.00     22.60 o 
   9   2   5      282.59      288.37     15.19 o 
  10   2   5        2.81        3.82      4.46 o 
  11   2   5        4.38       19.74      6.67 o 
  12   2   5      235.93      264.09     19.58 o 
  13   2   5       69.93       76.94     13.69 o 
  -9   3   5      207.09      197.53     18.04 o 
  -8   3   5      561.15      540.00     24.62 o 
  -7   3   5      142.89      129.51     13.36 o 
  -6   3   5       10.95        0.97      6.48 o 
  -5   3   5       89.62       87.81      9.99 o 
  -4   3   5       84.79       89.09     15.92 o 
  -3   3   5       10.85        3.27      4.51 o 
  -2   3   5      237.28      310.10     12.31 o 
  -1   3   5     1006.17     1060.73     18.55 o 
   0   3   5        0.11        3.40      3.11 o 
   1   3   5       23.49       32.84      4.65 o 
   2   3   5      123.85      165.13      8.46 o 
   3   3   5     2846.48     2944.83     50.61 o 
   4   3   5     5875.88     6258.91     68.31 o 
   5   3   5      245.38      241.31     11.11 o 
   6   3   5       62.87       41.13     10.88 o 
   7   3   5       11.88       13.34      5.24 o 
   8   3   5      513.60      520.18     15.17 o 
   9   3   5      112.39      116.49      7.67 o 
  10   3   5      111.60      116.07      8.23 o 
  11   3   5       53.97       66.93      9.14 o 
  12   3   5      107.25      118.23     11.40 o 
  13   3   5       19.99       22.03      9.99 o 
  -9   4   5      433.21      447.31     24.47 o 
  -8   4   5      207.71      241.96     31.45 o 
  -7   4   5      198.92      213.10     16.06 o 
  -6   4   5      400.23      369.52     18.45 o 
  -5   4   5      361.04      369.86     17.24 o 
  -4   4   5      133.07       98.28      9.44 o 
  -3   4   5      725.29      699.73     20.34 o 
  -2   4   5     3051.33     2891.36     38.72 o 
  -1   4   5     1166.17     1254.22     18.51 o 
   0   4   5        2.33        4.20      3.34 o 
   1   4   5      714.40      794.64     15.19 o 
   2   4   5      703.97      710.16     18.48 o 
   3   4   5      791.22      744.05     26.49 o 
   4   4   5      758.15      855.00     20.58 o 
   5   4   5     1403.88     1482.81     24.74 o 
   6   4   5       45.88       43.79      7.11 o 
   7   4   5        3.40        6.50      4.19 o 
   8   4   5      281.07      279.69     11.97 o 
   9   4   5       26.32       18.84      8.24 o 
  10   4   5      481.48      468.84     14.29 o 
  11   4   5        2.59       -1.20      5.58 o 
  12   4   5       80.10      111.56     11.43 o 
  -8   5   5      303.88      311.73     34.60 o 
  -7   5   5      204.54      197.59     37.23 o 
  -6   5   5       18.70       31.55     12.64 o 
  -5   5   5       42.66       40.17      8.02 o 
  -4   5   5      150.63      154.28     11.74 o 
  -3   5   5      116.62      111.07      9.41 o 
  -2   5   5     1288.01     1345.54     20.99 o 
  -1   5   5       46.14       40.87      4.30 o 
   0   5   5       63.80       56.43      5.48 o 
   1   5   5       13.23       15.11      3.61 o 
   2   5   5      864.34      868.17     17.84 o 
   3   5   5      210.35      183.96     17.76 o 
   4   5   5       72.77       37.94      9.49 o 
   5   5   5       31.49       53.18     10.35 o 
   6   5   5        2.01        6.57      6.99 o 
   7   5   5      794.90      752.24     18.20 o 
   8   5   5        5.17        5.28      4.65 o 
   9   5   5      106.18      132.91      9.59 o 
  10   5   5      116.98      131.53     12.09 o 
  11   5   5        2.10        6.46      7.60 o 
  12   5   5      256.46      318.02     20.19 o 
  -8   6   5       22.93       17.08      9.27 o 
  -7   6   5       67.05       69.21     11.59 o 
  -6   6   5       28.59       12.40      7.33 o 
  -5   6   5       94.76       82.21     10.38 o 
  -4   6   5      219.89      249.35     13.80 o 
  -3   6   5       10.86       12.00      4.20 o 
  -2   6   5       90.08       92.82      6.32 o 
  -1   6   5      196.71      185.20      9.06 o 
   0   6   5       37.17       55.83      9.64 o 
   1   6   5       16.40       13.72      3.36 o 
   2   6   5      306.38      296.76      8.89 o 
   3   6   5        0.15       -1.10      4.41 o 
   4   6   5       73.62       84.80      8.55 o 
   5   6   5      887.58      786.71     36.05 o 
   6   6   5       12.48       10.39      5.10 o 
   7   6   5      467.55      489.62     14.95 o 
   8   6   5        0.06        5.30      6.82 o 
   9   6   5      149.20      160.45     14.15 o 
  10   6   5       26.68       36.52      8.00 o 
  11   6   5        7.29       -0.96      6.66 o 
  12   6   5       27.66       15.52     17.55 o 
  -7   7   5       28.07       51.19     11.75 o 
  -6   7   5       47.88       54.50      8.83 o 
  -5   7   5       77.90       91.87      9.34 o 
  -4   7   5       89.50       94.52      8.41 o 
  -3   7   5      640.08      673.48     16.23 o 
  -2   7   5        1.80        1.65      4.03 o 
  -1   7   5      157.78      159.41     12.95 o 
   0   7   5        1.91        3.92      5.92 o 
   1   7   5      229.43      211.06     13.54 o 
   2   7   5      533.04      548.00     38.97 o 
   3   7   5      384.45      391.06     20.84 o 
   4   7   5        0.95        7.67      5.55 o 
   5   7   5        0.07        4.96      5.40 o 
   6   7   5      143.94      125.78     11.53 o 
   7   7   5       62.97       45.09     12.61 o 
   8   7   5      211.86      209.97     14.75 o 
   9   7   5       64.44       65.54     10.82 o 
  10   7   5      117.11      115.55     13.22 o 
  11   7   5        2.61       -1.05     11.35 o 
  12   7   5       20.20       12.61     13.82 o 
  -6   8   5        2.57       15.82     13.40 o 
  -5   8   5        0.52       -2.05     10.51 o 
  -4   8   5       34.01       27.96     12.64 o 
  -3   8   5       25.72       31.07      9.19 o 
  -2   8   5        5.51       -0.32      6.24 o 
  -1   8   5      633.96      623.13     24.26 o 
   0   8   5        9.40        6.09      6.88 o 
   1   8   5      106.78      121.99     12.22 o 
   2   8   5      175.56      180.90     19.89 o 
   3   8   5      236.43      175.87     19.65 o 
   4   8   5       50.99       51.38     10.96 o 
   5   8   5      249.77      216.40     16.97 o 
   6   8   5       47.16       37.42      8.59 o 
   7   8   5        3.65       13.35     10.77 o 
   8   8   5      230.95      211.78     22.28 o 
   9   8   5       95.77       97.31     23.44 o 
  10   8   5      157.43      199.78     24.88 o 
  11   8   5        0.46       -6.83     10.62 o 
  -6   9   5        6.64        5.41     12.87 o 
  -5   9   5       25.30       64.06     18.55 o 
  -4   9   5       26.21       36.49     10.50 o 
  -3   9   5        9.27       -0.73      7.12 o 
  -2   9   5      246.43      273.00     18.84 o 
  -1   9   5        7.65        2.48     11.64 o 
   0   9   5      291.77      302.79     18.24 o 
   1   9   5      317.50      301.27     17.90 o 
   2   9   5        0.14        0.32      6.51 o 
   3   9   5      149.29      168.98     24.88 o 
   4   9   5        0.86       -6.37      5.76 o 
   5   9   5        3.70        5.98      6.76 o 
   6   9   5      159.91      165.87     14.21 o 
   7   9   5      216.08      196.69     22.18 o 
   8   9   5       29.92       18.71     12.93 o 
   9   9   5        9.07        8.63      8.14 o 
  10   9   5        9.21        2.63      8.98 o 
  11   9   5       84.68       98.90     21.02 o 
  -5  10   5       28.60       45.35     17.18 o 
  -4  10   5        3.86       12.33     12.66 o 
  -3  10   5       47.48       54.59     16.87 o 
  -2  10   5       37.21       47.51     10.75 o 
  -1  10   5        6.90        1.22      7.64 o 
   0  10   5       20.26       20.88      8.93 o 
   1  10   5       52.44       62.12     11.30 o 
   2  10   5        0.05       -3.27      6.13 o 
   3  10   5      115.53      130.37     22.15 o 
   4  10   5       87.93       64.85     11.74 o 
   5  10   5       50.52       60.43     13.27 o 
   6  10   5        2.92       -7.34      6.50 o 
   7  10   5       10.07        4.73     10.25 o 
   8  10   5       69.69       71.89     18.23 o 
   9  10   5       63.87       80.77     19.08 o 
  10  10   5       46.22       61.89     13.27 o 
  -3  11   5      119.76      135.63     16.86 o 
  -2  11   5        0.80        6.42      8.39 o 
  -1  11   5        3.37        4.12      8.00 o 
   0  11   5       28.50       31.77      9.67 o 
   1  11   5      234.24      270.73     19.23 o 
   2  11   5      148.73      128.16     25.78 o 
   3  11   5       10.84        7.78      7.66 o 
   4  11   5      317.05      327.60     20.75 o 
   5  11   5       11.85       12.22      8.04 o 
   6  11   5      142.49      161.11     20.89 o 
   7  11   5        1.96        8.57     11.61 o 
   8  11   5       18.45       53.55     16.29 o 
   9  11   5        1.43       -7.57     12.35 o 
  -2  12   5       48.77       34.30     26.04 o 
  -1  12   5      268.35      220.98     36.29 o 
   0  12   5        2.80       -5.30      7.43 o 
   1  12   5       52.48       52.15     12.02 o 
   2  12   5       97.36      109.15     20.13 o 
   3  12   5       57.82       61.15     12.65 o 
   4  12   5      175.37      182.35     17.69 o 
   5  12   5        0.14       -2.50      7.27 o 
   6  12   5        1.24      -10.42      7.24 o 
   7  12   5       23.76       16.55     13.77 o 
   8  12   5      343.29      365.64     34.05 o 
   1  13   5       67.65       94.02     15.68 o 
   2  13   5        2.49        3.81      8.85 o 
   3  13   5       36.45       16.86     10.06 o 
   4  13   5        1.32        6.32      9.42 o 
   5  13   5       83.75       67.07     14.08 o 
  -3 -12   6       48.70       44.15     11.18 o 
  -2 -12   6       69.25       77.79     14.27 o 
  -1 -12   6        1.05       -4.22      8.19 o 
   0 -12   6       80.78       62.69     18.60 o 
   1 -12   6        0.06       11.25     12.66 o 
   2 -12   6       51.29       60.64     17.97 o 
   3 -12   6       35.00       15.34     14.40 o 
  -5 -11   6        9.83        3.73     12.45 o 
  -4 -11   6       71.85       70.84     11.87 o 
  -3 -11   6       12.34        9.36     10.22 o 
  -2 -11   6        0.12       -3.02      6.68 o 
  -1 -11   6      230.22      252.52     17.55 o 
   0 -11   6      180.59      186.58     28.64 o 
   1 -11   6       33.25       38.83     14.50 o 
   2 -11   6        0.02       -2.52      9.41 o 
   3 -11   6        0.86        9.46     11.98 o 
   4 -11   6        0.31       -1.73     10.72 o 
   5 -11   6       19.03        7.72     11.93 o 
  -6 -10   6       22.66       34.00     15.03 o 
  -5 -10   6       28.21       31.21     14.92 o 
  -4 -10   6       68.59       79.94     18.71 o 
  -3 -10   6       58.47       22.89     20.31 o 
  -2 -10   6       22.76       22.27      8.26 o 
  -1 -10   6        4.38       14.86      7.27 o 
   0 -10   6      102.63      106.94     11.84 o 
   1 -10   6       22.07       30.23      8.57 o 
   2 -10   6       51.41       59.70     15.03 o 
   3 -10   6      108.68      134.84     20.28 o 
   4 -10   6       88.09       62.59     16.34 o 
   5 -10   6        2.79        2.79     10.35 o 
   6 -10   6       77.31       75.51     18.08 o 
   7 -10   6       30.94       21.97     14.61 o 
  -7  -9   6       15.71       18.87     12.61 o 
  -6  -9   6      120.62      135.16     21.91 o 
  -5  -9   6       60.33      113.40     18.97 o 
  -4  -9   6      109.44      118.80     12.22 o 
  -3  -9   6      484.95      537.07     31.98 o 
  -2  -9   6       64.74       77.63     16.63 o 
  -1  -9   6       64.06       67.74      7.83 o 
   0  -9   6        0.07       -3.33      5.10 o 
   1  -9   6       54.56       50.67     18.68 o 
   2  -9   6      118.77      150.02     10.57 o 
   3  -9   6        4.57        7.90      6.71 o 
   4  -9   6       14.20        3.99      7.53 o 
   5  -9   6       65.57       43.75     10.17 o 
   6  -9   6      148.33      179.60     16.46 o 
   7  -9   6        4.61        7.60     12.01 o 
   8  -9   6       13.92       16.65      7.73 o 
  -8  -8   6      148.89      182.07     17.29 o 
  -7  -8   6       17.88       11.80      8.33 o 
  -6  -8   6       23.37       12.47      7.84 o 
  -5  -8   6        2.90       16.75      7.52 o 
  -4  -8   6       79.93       71.75      7.96 o 
  -3  -8   6        1.76       -2.08      5.27 o 
  -2  -8   6      124.25       93.13     10.56 o 
  -1  -8   6        6.49       11.02      5.07 o 
   0  -8   6      472.75      487.01     15.84 o 
   1  -8   6     1360.26     1288.03     26.47 o 
   2  -8   6       66.38       73.88      6.31 o 
   3  -8   6        5.21       -1.51      6.36 o 
   4  -8   6       64.92       68.81     10.81 o 
   5  -8   6       26.13       13.91      8.19 o 
   6  -8   6      169.28      159.33     14.77 o 
   7  -8   6      112.78      103.51     13.41 o 
   8  -8   6       31.83       37.42     21.86 o 
   9  -8   6        5.34       12.50      7.68 o 
  -8  -7   6       84.33       99.54     13.91 o 
  -7  -7   6       55.72       55.21     11.06 o 
  -6  -7   6        0.06       -9.26      6.17 o 
  -5  -7   6       37.65       23.60      7.89 o 
  -4  -7   6      318.54      329.05     13.02 o 
  -3  -7   6       48.09       56.74      6.94 o 
  -2  -7   6        2.33        4.58      4.56 o 
  -1  -7   6       27.72       24.95      4.66 o 
   0  -7   6        0.02       -1.52      3.97 o 
   1  -7   6      706.28      691.89     26.16 o 
   2  -7   6      299.43      277.17      9.65 o 
   3  -7   6       96.85      101.14      6.52 o 
   4  -7   6       17.76       13.82      7.34 o 
   5  -7   6        0.30       -2.96      5.77 o 
   6  -7   6       41.40       39.58      9.09 o 
   7  -7   6       63.64       76.47     13.82 o 
   8  -7   6       35.60       42.23     10.26 o 
   9  -7   6       23.67       27.12      8.12 o 
  10  -7   6        5.63        7.04     12.51 o 
  -9  -6   6       49.61       63.31     15.19 o 
  -8  -6   6        9.75        2.54      7.30 o 
  -7  -6   6        0.47        6.04      9.51 o 
  -6  -6   6        6.68       16.47      9.46 o 
  -5  -6   6      294.33      245.73     18.97 o 
  -4  -6   6       61.15       81.38      9.11 o 
  -3  -6   6      166.55      183.44      9.62 o 
  -2  -6   6       57.08       70.14      5.90 o 
  -1  -6   6        8.79        1.28      3.40 o 
   0  -6   6       58.07       45.34      5.78 o 
   1  -6   6        7.46        0.29      3.77 o 
   2  -6   6      797.74      830.76     15.12 o 
   3  -6   6      433.26      417.07     18.53 o 
   4  -6   6      158.52      150.99      8.64 o 
   5  -6   6      243.10      252.80     15.36 o 
   6  -6   6      133.30      113.95     11.80 o 
   7  -6   6       13.79       39.22      8.93 o 
   8  -6   6        8.21        8.51      7.25 o 
   9  -6   6       33.10       29.79      8.86 o 
  10  -6   6        6.30       19.81     13.45 o 
  -9  -5   6       61.33       54.67     12.40 o 
  -8  -5   6       19.50        2.69      7.64 o 
  -7  -5   6        3.25        5.35      7.32 o 
  -6  -5   6       79.62       59.75     14.03 o 
  -5  -5   6      466.43      457.55     27.12 o 
  -4  -5   6        0.61       -2.97      4.39 o 
  -3  -5   6      419.13      398.48     12.77 o 
  -2  -5   6       22.42       14.97      3.89 o 
  -1  -5   6      120.24      127.99      9.86 o 
   0  -5   6      906.06      924.84     18.58 o 
   1  -5   6       51.68       50.86      5.38 o 
   2  -5   6      155.98      148.91      8.36 o 
   3  -5   6      143.92      152.82      6.68 o 
   4  -5   6      159.93      169.88      6.63 o 
   5  -5   6      474.28      477.67     19.32 o 
   6  -5   6      162.65      160.32     12.81 o 
   7  -5   6      152.41      158.82     23.04 o 
   8  -5   6        8.27        5.45      6.67 o 
   9  -5   6       36.28       42.07      9.19 o 
  10  -5   6        0.00       -3.51      7.23 o 
  11  -5   6       19.61       32.84     16.61 o 
  -9  -4   6        0.02        2.05      7.60 o 
  -8  -4   6       44.40       45.36     10.23 o 
  -7  -4   6        1.02        7.13      9.59 o 
  -6  -4   6        0.58       -7.58      5.38 o 
  -5  -4   6      341.46      368.36     17.39 o 
  -4  -4   6      275.23      298.53     12.76 o 
  -3  -4   6      265.53      268.40      9.71 o 
  -2  -4   6      113.49      111.79      8.68 o 
  -1  -4   6      131.35      163.53      6.76 o 
   0  -4   6       87.24       94.33      6.13 o 
   1  -4   6      264.03      259.27      8.98 o 
   2  -4   6     2890.05     2961.08     37.50 o 
   3  -4   6        0.44        3.29      2.84 o 
   4  -4   6       43.20       46.12      3.54 o 
   5  -4   6       73.26       76.84      5.74 o 
   6  -4   6       82.54       71.19     13.06 o 
   7  -4   6       83.47       61.22      8.87 o 
   8  -4   6      196.81      202.75     14.06 o 
   9  -4   6        5.85        5.79      8.15 o 
  10  -4   6       24.15       33.01      8.91 o 
  11  -4   6       47.20       34.05     15.13 o 
  -9  -3   6       12.48        3.34      8.33 o 
  -8  -3   6        2.02        6.65      7.70 o 
  -7  -3   6        4.20       -0.98      6.60 o 
  -6  -3   6       16.50       15.65     14.16 o 
  -5  -3   6      450.58      418.71     18.54 o 
  -4  -3   6      390.84      369.96     16.80 o 
  -3  -3   6     1617.08     1631.11     24.30 o 
  -2  -3   6      130.72      141.36      7.02 o 
  -1  -3   6      341.85      397.37     11.19 o 
   0  -3   6        0.17       -0.26      2.52 o 
   1  -3   6     2879.91     3064.66     37.50 o 
   2  -3   6      447.15      433.97      9.83 o 
   3  -3   6      530.10      512.22     17.23 o 
   4  -3   6       13.15       10.75      5.15 o 
   5  -3   6       10.23        5.85      2.96 o 
   6  -3   6      633.81      593.42     20.16 o 
   7  -3   6      143.26      108.30     10.26 o 
   8  -3   6      535.39      512.46     20.02 o 
   9  -3   6       38.06       27.63      7.98 o 
  10  -3   6       63.24       60.74      8.60 o 
  11  -3   6        4.68       12.72     12.40 o 
  12  -3   6       15.30       33.26     16.03 o 
  -9  -2   6       27.47       37.74     19.97 o 
  -8  -2   6      207.55      229.10     25.93 o 
  -7  -2   6      192.94      234.12     16.57 o 
  -6  -2   6      622.12      597.05     23.34 o 
  -5  -2   6      135.85      140.82     12.15 o 
  -4  -2   6      173.98      198.17     13.08 o 
  -3  -2   6       24.17       11.71      3.31 o 
  -2  -2   6      346.28      327.56     10.78 o 
  -1  -2   6      494.90      550.68     12.57 o 
   0  -2   6     3100.52     3225.64     47.76 o 
   1  -2   6      802.76      835.11     35.81 o 
   2  -2   6       62.77       72.32      4.96 o 
   3  -2   6      477.52      414.46     14.71 o 
   4  -2   6       30.82       21.17      5.56 o 
   5  -2   6        2.88        1.03      2.49 o 
   6  -2   6      104.85      119.41     10.22 o 
   7  -2   6      151.40      155.14     11.39 o 
   8  -2   6      103.29       90.32      9.93 o 
   9  -2   6       77.15       70.15     12.80 o 
  10  -2   6        5.02        3.37      5.30 o 
  11  -2   6      108.08      118.55     21.13 o 
  12  -2   6      338.74      262.59     29.64 o 
  -9  -1   6       46.62       48.59     17.13 o 
  -8  -1   6       64.16       39.66     10.19 o 
  -7  -1   6      305.27      269.88     25.04 o 
  -6  -1   6     1198.17     1206.58     50.42 o 
  -5  -1   6     1018.33      935.79     36.50 o 
  -4  -1   6      303.67      306.05     15.51 o 
  -3  -1   6        3.20        0.76      4.22 o 
  -2  -1   6     1537.37     1543.31     22.17 o 
  -1  -1   6        6.55        3.14      2.80 o 
   0  -1   6     3948.01     4183.97     57.84 o 
   1  -1   6       11.61       14.67      8.54 o 
   2  -1   6     2505.35     2709.88     43.02 o 
   3  -1   6      511.03      556.48     16.70 o 
   4  -1   6     1067.11     1070.50     24.70 o 
   5  -1   6      242.36      237.72      8.23 o 
   6  -1   6       22.55       26.50      6.47 o 
   7  -1   6     1888.59     1816.84     37.01 o 
   8  -1   6       51.50       63.88      8.89 o 
   9  -1   6      103.18      130.13     11.55 o 
  10  -1   6      197.59      193.81     11.58 o 
  11  -1   6       16.78       24.49     13.40 o 
  12  -1   6       21.74       -7.15     10.25 o 
  -9   0   6        0.81        1.53      8.22 o 
  -8   0   6      237.88      257.44     51.26 o 
  -7   0   6      302.17      260.47     17.26 o 
  -6   0   6      391.87      433.71     29.85 o 
  -5   0   6     1770.63     1710.44     95.98 o 
  -4   0   6       51.07       46.50      8.06 o 
  -3   0   6      374.19      389.73     10.49 o 
  -2   0   6        7.53        7.57      3.79 o 
  -1   0   6     1529.54     1733.72     24.37 o 
   0   0   6      470.74      478.77     11.54 o 
   1   0   6      381.96      606.66     40.80 o 
   2   0   6     2207.12     2385.67     49.72 o 
   3   0   6        0.00        1.95      1.93 o 
   4   0   6      217.53      225.83      7.15 o 
   5   0   6      742.62      758.96     32.77 o 
   6   0   6      425.44      455.22     11.75 o 
   7   0   6       41.36       28.76      4.87 o 
   8   0   6       54.29       47.99      9.28 o 
   9   0   6       79.03       72.38      9.67 o 
  10   0   6       15.88       19.55      6.26 o 
  11   0   6      436.18      370.58     30.37 o 
  12   0   6       14.41       12.51     12.24 o 
  -9   1   6        7.03        2.19      8.04 o 
  -8   1   6       49.78       50.13     11.03 o 
  -7   1   6       29.51       44.53      9.76 o 
  -6   1   6     2089.40     2051.07     88.76 o 
  -5   1   6       50.70       48.00      8.82 o 
  -4   1   6       87.35       97.96     14.77 o 
  -3   1   6      747.76      780.05     15.62 o 
  -2   1   6     1049.56     1131.39     19.64 o 
  -1   1   6     1802.40     1712.56     30.48 o 
   0   1   6     2211.54     2604.99     40.98 o 
   1   1   6      560.42      642.37     16.76 o 
   2   1   6     2280.07     2386.31     25.74 o 
   3   1   6        1.73        9.48      2.33 o 
   4   1   6      788.53      834.58     15.04 o 
   5   1   6     1156.91     1204.11     20.23 o 
   6   1   6      657.51      746.17     15.82 o 
   7   1   6      320.91      306.08     10.87 o 
   8   1   6       38.69       36.15      5.81 o 
   9   1   6       58.71       54.35      8.54 o 
  10   1   6      268.45      257.42     15.89 o 
  11   1   6      104.70      127.01     20.65 o 
  12   1   6       21.97       15.40     12.82 o 
  13   1   6       11.46      -11.40     10.93 o 
  -9   2   6       14.33       30.10      9.95 o 
  -8   2   6        2.91       -0.62      6.89 o 
  -7   2   6      514.45      446.74     22.02 o 
  -6   2   6      511.00      487.13     21.22 o 
  -5   2   6       77.99       66.85      9.89 o 
  -4   2   6       98.85       90.86      9.81 o 
  -3   2   6       21.43       17.19      4.26 o 
  -2   2   6       32.90       30.95      5.15 o 
  -1   2   6      456.88      561.06     15.99 o 
   0   2   6      446.60      541.14     12.74 o 
   1   2   6      675.86      673.91     13.80 o 
   2   2   6      222.83      227.83      8.79 o 
   3   2   6      281.30      346.95     16.94 o 
   4   2   6       22.35       32.87      3.73 o 
   5   2   6     1644.21     1575.20     29.49 o 
   6   2   6      209.73      219.64     10.80 o 
   7   2   6       91.96      109.98      8.63 o 
   8   2   6      761.09      694.37     28.67 o 
   9   2   6        1.26       -2.89      5.00 o 
  10   2   6       11.84        7.22      5.20 o 
  11   2   6       80.62       69.63     15.98 o 
  12   2   6       55.61       52.13     15.98 o 
  13   2   6       62.13      104.36     21.81 o 
  -9   3   6      129.95      107.65     15.27 o 
  -8   3   6       19.80       16.22      8.67 o 
  -7   3   6      142.25      163.90     14.92 o 
  -6   3   6      435.07      437.74     20.21 o 
  -5   3   6      402.53      433.96     19.21 o 
  -4   3   6        2.81        9.13      5.82 o 
  -3   3   6      492.95      490.42     13.29 o 
  -2   3   6      164.61      120.59      7.26 o 
  -1   3   6       22.72       19.13      4.43 o 
   0   3   6     2858.78     2929.83     32.99 o 
   1   3   6       48.28       50.85      4.20 o 
   2   3   6        0.20       -3.85      4.58 o 
   3   3   6      152.82      121.31      8.19 o 
   4   3   6       33.96       44.96      4.62 o 
   5   3   6        8.28        5.69      3.52 o 
   6   3   6      118.02      113.49      8.69 o 
   7   3   6      583.13      500.92     17.23 o 
   8   3   6        1.07       -4.90      4.64 o 
   9   3   6        1.90       -2.32      4.48 o 
  10   3   6       30.13       19.98      6.18 o 
  11   3   6        6.25        6.83     10.77 o 
  12   3   6      170.72      177.15     23.07 o 
  13   3   6       30.69       58.44     17.87 o 
  -8   4   6      235.10      223.04     17.90 o 
  -7   4   6       16.02       15.23      7.85 o 
  -6   4   6      198.43      179.85     21.18 o 
  -5   4   6      204.81      215.60     14.56 o 
  -4   4   6      264.19      264.12     14.77 o 
  -3   4   6        4.55        5.30      5.17 o 
  -2   4   6      141.91      144.72      9.86 o 
  -1   4   6      532.19      567.35     17.81 o 
   0   4   6      155.05      155.72     11.69 o 
   1   4   6       24.56       17.20      3.89 o 
   3   4   6      277.38      282.75     10.08 o 
   4   4   6       78.24       75.99      6.06 o 
   5   4   6       31.91       51.91     10.98 o 
   6   4   6      330.76      291.86     13.75 o 
   7   4   6      210.77      255.41     13.79 o 
   8   4   6        8.90        3.89      5.84 o 
   9   4   6      702.71      676.55     24.89 o 
  10   4   6       34.28       35.63      6.78 o 
  11   4   6       34.48       30.06      8.94 o 
  12   4   6        6.62       -0.11     10.83 o 
  -8   5   6      155.85      169.95     16.72 o 
  -7   5   6      116.53      107.44     13.35 o 
  -6   5   6      263.81      273.68     17.33 o 
  -5   5   6      121.23      126.07     11.85 o 
  -4   5   6        1.26        6.04      5.77 o 
  -3   5   6        4.08       -1.14      4.64 o 
  -2   5   6       50.41       50.81      5.43 o 
  -1   5   6        0.18       -2.72      3.62 o 
   0   5   6       28.44       22.92      4.53 o 
   1   5   6     1213.63     1181.90     26.70 o 
   2   5   6      616.11      658.38     14.54 o 
   3   5   6       16.88        7.43      4.36 o 
   4   5   6     1285.11     1155.15     93.14 o 
   5   5   6       77.26       60.20      6.46 o 
   6   5   6        6.22        2.37      8.01 o 
   7   5   6       90.49       79.81      9.19 o 
   8   5   6       28.41       40.43      6.20 o 
   9   5   6       53.40       59.62      7.45 o 
  10   5   6       80.21       91.28      9.13 o 
  11   5   6       14.52       16.30      8.96 o 
  12   5   6        3.90        0.47      6.67 o 
  -7   6   6       21.48       22.78      9.69 o 
  -6   6   6       59.61       52.41     10.37 o 
  -5   6   6       52.90       49.16     12.24 o 
  -4   6   6       74.59       81.87      9.90 o 
  -3   6   6       17.30       15.63      5.25 o 
  -2   6   6       15.08       10.72      4.22 o 
  -1   6   6     1034.64      982.15     21.17 o 
   0   6   6       44.99       43.50      6.96 o 
   1   6   6      590.84      570.05     14.17 o 
   2   6   6      393.20      385.04     11.24 o 
   3   6   6       86.73       91.15      6.10 o 
   4   6   6       12.70       12.32      5.61 o 
   5   6   6       85.02      117.56      9.85 o 
   6   6   6        1.19       -0.90      2.94 o 
   7   6   6        1.02       -1.38      4.23 o 
   8   6   6      466.23      517.81     16.07 o 
   9   6   6        1.65        2.63      5.17 o 
  10   6   6       15.84       19.81      6.60 o 
  11   6   6       95.08      113.54     12.86 o 
  12   6   6      223.85      318.45     29.22 o 
  -7   7   6       28.66        1.84     12.87 o 
  -6   7   6      114.46      117.87     22.54 o 
  -5   7   6       19.25       20.49     14.03 o 
  -4   7   6       10.48        6.57     10.30 o 
  -3   7   6      138.43      160.14     20.10 o 
  -2   7   6       12.30       -1.77      6.47 o 
  -1   7   6        0.22       -1.25      5.80 o 
   0   7   6      458.99      492.14     20.50 o 
   1   7   6      114.00      125.24     11.81 o 
   2   7   6       13.57       10.23      6.30 o 
   3   7   6      304.24      294.73     30.32 o 
   4   7   6       97.80       90.37     10.69 o 
   5   7   6      202.35      193.54     13.14 o 
   6   7   6       15.04       28.10     12.11 o 
   7   7   6       44.93       30.38     20.10 o 
   8   7   6      431.34      369.12     19.07 o 
   9   7   6        6.61        6.61      7.35 o 
  10   7   6       69.67       76.62     11.93 o 
  11   7   6        1.40       -1.52      9.77 o 
  12   7   6       11.77       11.46     13.98 o 
  -6   8   6        4.12        2.47     13.35 o 
  -5   8   6      160.84      145.09     24.17 o 
  -4   8   6       95.68      121.29     21.76 o 
  -3   8   6       99.96      137.75     14.62 o 
  -2   8   6       17.80        2.95      7.17 o 
  -1   8   6        3.77        3.80      6.87 o 
   0   8   6       76.29      110.01     12.40 o 
   1   8   6        0.48        3.92      6.57 o 
   2   8   6      226.37      211.32     14.75 o 
   3   8   6      854.82      815.50     26.69 o 
   4   8   6       32.44       26.98     14.82 o 
   5   8   6      192.82      216.99     14.66 o 
   6   8   6       59.71       78.68     10.63 o 
   7   8   6       39.86       46.03     13.19 o 
   8   8   6       30.16       20.96     10.77 o 
   9   8   6       25.93       28.71     20.49 o 
  10   8   6       12.13       25.80      9.43 o 
  11   8   6        8.26       -0.11     11.56 o 
  -5   9   6       14.86       35.10     16.50 o 
  -4   9   6        6.32       16.50     11.93 o 
  -3   9   6      276.59      293.88     20.44 o 
  -2   9   6      417.75      421.53     22.67 o 
  -1   9   6      456.77      417.73     42.59 o 
   0   9   6        2.55        2.06      7.28 o 
   1   9   6      140.14      170.92     15.05 o 
   2   9   6       92.35       91.02     11.74 o 
   3   9   6        2.56        0.99      6.00 o 
   4   9   6     1436.78     1477.20     45.67 o 
   5   9   6      152.52      146.11     13.81 o 
   6   9   6       35.57       38.11      8.96 o 
   7   9   6      210.76      269.11     24.80 o 
   8   9   6      201.31      177.25     22.07 o 
   9   9   6      119.26      115.74     14.35 o 
  10   9   6        4.99        6.66      8.80 o 
  11   9   6        3.61        7.25     13.40 o 
  -4  10   6       33.53       65.27     19.23 o 
  -3  10   6        0.29        2.64      9.70 o 
  -2  10   6        4.51       -2.54      7.89 o 
  -1  10   6      614.14      529.88     25.39 o 
   0  10   6       21.89        9.15      8.34 o 
   1  10   6      500.56      521.46     24.54 o 
   2  10   6      149.58      128.19     15.13 o 
   3  10   6       46.93       48.48     10.44 o 
   4  10   6      115.68       93.12     12.75 o 
   5  10   6        8.53       19.16      8.95 o 
   6  10   6      255.70      250.87     17.90 o 
   7  10   6       45.67       21.13     12.98 o 
   8  10   6        9.89        3.00     10.62 o 
   9  10   6      149.16      169.18     23.86 o 
  10  10   6      180.17      169.18     17.62 o 
  -3  11   6       31.48       22.73     10.91 o 
  -2  11   6        0.05       -0.76      8.33 o 
  -1  11   6      288.12      316.18     22.14 o 
   0  11   6       87.45       85.34     13.69 o 
   1  11   6      102.17      114.05     14.82 o 
   2  11   6      498.64      475.34     39.10 o 
   3  11   6        4.55       10.16      8.14 o 
   4  11   6       66.25       90.88     13.60 o 
   5  11   6      145.95      188.03     16.97 o 
   6  11   6       15.41        8.76      8.84 o 
   7  11   6      104.22      113.27     14.64 o 
   8  11   6      101.95      103.26     20.91 o 
   9  11   6       17.98       14.19     14.50 o 
  -1  12   6        2.23        8.99     10.36 o 
   0  12   6      214.47      191.68     19.23 o 
   1  12   6        3.34      -10.62      7.17 o 
   2  12   6       23.70       28.27     10.03 o 
   3  12   6       63.44       38.25     15.61 o 
   4  12   6        8.05       21.99      9.94 o 
   5  12   6      214.77      180.53     44.09 o 
   6  12   6        1.74        7.66      9.22 o 
   7  12   6       68.24      127.07     23.28 o 
   3  13   6       43.70       46.98     12.18 o 
   4  13   6        7.95       22.81     11.04 o 
  -2 -12   7      154.70      173.68     24.12 o 
  -1 -12   7        2.29       -9.14     11.04 o 
   0 -12   7       79.11       80.24     19.71 o 
   1 -12   7        0.21        2.36     10.98 o 
   2 -12   7        0.95       16.55     12.82 o 
  -4 -11   7        3.46       -1.26     10.40 o 
  -3 -11   7      100.59       64.25     23.78 o 
  -2 -11   7       21.95       18.02     10.80 o 
  -1 -11   7       62.24       87.13     19.18 o 
   0 -11   7       52.15       65.27     17.08 o 
   1 -11   7       68.01       35.31     14.56 o 
   2 -11   7       86.73      113.35     21.02 o 
   3 -11   7        8.01       14.14     13.14 o 
   4 -11   7       38.59       33.58     15.55 o 
   5 -11   7      134.49      167.74     24.80 o 
  -5 -10   7        5.62       11.30     12.51 o 
  -4 -10   7       29.98       19.13     13.72 o 
  -3 -10   7        0.86        8.08      7.15 o 
  -2 -10   7      167.64      183.09     15.19 o 
  -1 -10   7        8.18       18.04      7.67 o 
   0 -10   7       20.92       14.71     12.35 o 
   1 -10   7        0.81        2.26      9.67 o 
   2 -10   7      103.22      119.39     19.71 o 
   3 -10   7       48.36       50.25     11.17 o 
   4 -10   7        7.39       -9.13      9.56 o 
   5 -10   7       38.59       55.36     12.09 o 
   6 -10   7        1.57        5.71     10.75 o 
  -6  -9   7       73.49       87.97     19.81 o 
  -5  -9   7       43.51       67.21     16.76 o 
  -4  -9   7        5.68      -11.04      8.72 o 
  -3  -9   7       22.49       18.52     10.76 o 
  -2  -9   7       52.45       48.72      7.41 o 
  -1  -9   7       86.08       92.05      8.78 o 
   0  -9   7       17.38       17.23      5.67 o 
   1  -9   7      226.26      232.55     16.80 o 
   2  -9   7      173.90      191.30     15.73 o 
   3  -9   7      387.92      375.36     25.38 o 
   4  -9   7        0.02        3.13      7.28 o 
   5  -9   7       36.20       36.54      9.85 o 
   6  -9   7      132.84      149.58     22.99 o 
   7  -9   7        2.85       10.08      8.92 o 
   8  -9   7        1.17        2.61     10.69 o 
  -7  -8   7      133.60      163.27     16.21 o 
  -6  -8   7        8.03        5.18      8.15 o 
  -5  -8   7        5.08        5.31      9.35 o 
  -4  -8   7       55.30       52.51      9.89 o 
  -3  -8   7      156.52      171.65     10.73 o 
  -2  -8   7      256.62      239.78     31.43 o 
  -1  -8   7       61.38       64.12      6.53 o 
   0  -8   7      116.04      107.36      7.78 o 
   1  -8   7      208.50      217.47     11.45 o 
   2  -8   7      206.49      190.73     24.93 o 
   3  -8   7        9.56       14.03      7.79 o 
   4  -8   7        1.02       -8.62     11.35 o 
   5  -8   7       53.71       57.44     10.73 o 
   6  -8   7      182.00      163.26     15.54 o 
   7  -8   7       18.85       21.72      9.52 o 
   8  -8   7        2.66       15.18      8.89 o 
   9  -8   7        0.76        3.05     10.67 o 
  -8  -7   7       12.84        7.48      8.93 o 
  -7  -7   7       86.44      108.78     15.32 o 
  -6  -7   7       30.16       31.90      9.42 o 
  -5  -7   7       25.41       36.50      8.93 o 
  -4  -7   7       61.99       75.20     10.72 o 
  -3  -7   7       25.06       20.43      5.96 o 
  -2  -7   7       20.33       25.96      5.76 o 
  -1  -7   7       49.22       50.85      5.88 o 
   0  -7   7       14.44        9.69      5.59 o 
   1  -7   7        8.34       13.33      5.04 o 
   2  -7   7       51.87       61.42      9.72 o 
   3  -7   7       89.28       73.51     10.37 o 
   4  -7   7      431.75      414.58     19.84 o 
   5  -7   7      111.55      131.06     18.60 o 
   6  -7   7        3.89       -1.07      6.26 o 
   7  -7   7      248.75      263.23     17.84 o 
   8  -7   7       12.87       11.10     12.82 o 
   9  -7   7        3.33        9.34      9.62 o 
  -8  -6   7       78.37       78.30     18.23 o 
  -7  -6   7       11.17        9.20     10.72 o 
  -6  -6   7        1.45        0.27     16.21 o 
  -5  -6   7        3.13        9.02      7.43 o 
  -4  -6   7      102.59       97.41     10.90 o 
  -3  -6   7       55.42       61.00      6.90 o 
  -2  -6   7      242.83      256.87      9.90 o 
  -1  -6   7      399.72      372.80     13.20 o 
   0  -6   7       36.33       53.61      7.02 o 
   1  -6   7       37.68       31.45      5.28 o 
   2  -6   7     1571.34     1494.03     26.18 o 
   3  -6   7      336.69      294.85     37.57 o 
   4  -6   7      260.42      250.89     16.00 o 
   5  -6   7       34.25       24.96      7.83 o 
   6  -6   7       23.06       28.03      8.15 o 
   7  -6   7      457.14      431.91     20.55 o 
   8  -6   7       33.88       34.55      9.73 o 
   9  -6   7       44.18       46.12     10.19 o 
  10  -6   7        9.45       10.54      7.20 o 
  -8  -5   7       10.12       11.30     12.66 o 
  -7  -5   7       24.29        8.62     10.83 o 
  -6  -5   7      523.54      594.81     34.42 o 
  -5  -5   7       70.52       78.25     15.71 o 
  -4  -5   7      291.86      268.58     22.39 o 
  -3  -5   7      976.00      965.08     20.20 o 
  -2  -5   7      455.70      433.56     11.82 o 
  -1  -5   7     1090.48     1058.44     18.37 o 
   0  -5   7       10.13       14.73      4.42 o 
   1  -5   7      204.15      215.69      9.30 o 
   2  -5   7      536.45      530.37     13.52 o 
   3  -5   7      200.71      215.93     13.38 o 
   4  -5   7      376.05      395.51     30.32 o 
   5  -5   7      211.00      207.01     14.25 o 
   6  -5   7       38.38       47.65      9.04 o 
   7  -5   7       34.45       43.91      9.47 o 
   8  -5   7      337.21      374.65     19.60 o 
   9  -5   7       40.16       55.44     10.34 o 
  10  -5   7       74.35       97.78     12.69 o 
  11  -5   7       23.54       38.31     16.45 o 
  -9  -4   7        1.02       -9.68      7.67 o 
  -8  -4   7       47.41       43.40     10.85 o 
  -7  -4   7        0.87       -5.78      6.07 o 
  -6  -4   7      185.67      189.18     21.23 o 
  -5  -4   7       13.76       23.38     11.77 o 
  -4  -4   7      632.76      586.98     31.27 o 
  -3  -4   7      220.05      206.95      9.28 o 
  -2  -4   7       94.36       78.51      6.52 o 
  -1  -4   7      187.09      182.74      8.88 o 
   0  -4   7      512.18      500.99     35.89 o 
   1  -4   7      360.09      374.50     11.06 o 
   2  -4   7      353.08      390.64     10.55 o 
   3  -4   7     1127.67     1207.15     20.08 o 
   4  -4   7      192.75      231.68     19.63 o 
   5  -4   7       95.35       94.07     12.35 o 
   6  -4   7      334.59      317.37     16.87 o 
   7  -4   7       10.81       11.24     11.74 o 
   8  -4   7      198.87      215.97     14.99 o 
   9  -4   7      219.79      208.07     17.95 o 
  10  -4   7        6.37       15.55      8.32 o 
  11  -4   7        5.71       -5.52     12.45 o 
  -9  -3   7      221.08      232.11     19.42 o 
  -8  -3   7        6.94        8.64      8.15 o 
  -7  -3   7       74.24       75.37     25.67 o 
  -6  -3   7        1.42        1.86      6.47 o 
  -5  -3   7      297.88      366.69     25.91 o 
  -4  -3   7      239.03      219.08     20.55 o 
  -3  -3   7     1150.91     1179.94     20.55 o 
  -2  -3   7     1818.94     1865.32     28.12 o 
  -1  -3   7       85.96      104.29      9.37 o 
   0  -3   7      513.77      509.81     27.01 o 
   1  -3   7     1360.12     1406.23     22.08 o 
   2  -3   7      359.01      399.29     17.93 o 
   3  -3   7       66.56       59.83      9.35 o 
   4  -3   7     1154.20     1135.35     27.87 o 
   5  -3   7       18.91        9.16      5.56 o 
   6  -3   7       39.30       48.11      8.28 o 
   7  -3   7       47.97       43.19      8.59 o 
   8  -3   7       57.45       57.61      9.37 o 
   9  -3   7      167.73      189.62     14.14 o 
  10  -3   7      345.31      371.53     18.92 o 
  11  -3   7        0.01       -4.99     10.77 o 
  12  -3   7       63.44       67.47     18.50 o 
  -9  -2   7      163.40      215.61     19.50 o 
  -8  -2   7        1.42       -2.04      7.01 o 
  -7  -2   7       56.90       57.46     10.95 o 
  -6  -2   7      101.67      112.32     12.82 o 
  -5  -2   7     1673.85     1613.15     43.20 o 
  -4  -2   7       13.44       11.25      8.93 o 
  -3  -2   7     5343.85     5452.89     60.43 o 
  -2  -2   7      269.02      280.92      9.59 o 
  -1  -2   7      421.54      368.23     13.35 o 
   0  -2   7      730.70      678.44     18.08 o 
   1  -2   7     1375.02     1470.85     29.50 o 
   2  -2   7       35.52       48.41      4.41 o 
   3  -2   7     3198.71     3211.77     52.26 o 
   4  -2   7     1953.61     1976.72     38.25 o 
   5  -2   7        3.32       -3.57      4.60 o 
   6  -2   7      245.90      258.39     13.97 o 
   7  -2   7      301.36      300.16     15.61 o 
   8  -2   7       19.38       22.00      7.35 o 
   9  -2   7      222.10      222.71     14.60 o 
  10  -2   7      183.69      188.13     14.95 o 
  11  -2   7       57.69       55.86     15.87 o 
  12  -2   7        9.25        0.84     11.14 o 
  -9  -1   7        8.63        6.31      8.94 o 
  -8  -1   7      160.74      150.77     20.39 o 
  -7  -1   7        2.28       -4.09      6.02 o 
  -6  -1   7        0.07       -5.98      5.55 o 
  -5  -1   7      126.79       95.17     11.37 o 
  -4  -1   7     1406.71     1323.13     33.35 o 
  -3  -1   7      282.43      250.44     24.04 o 
  -2  -1   7      317.63      295.70      9.52 o 
  -1  -1   7      160.56      142.41      7.13 o 
   0  -1   7        7.49       24.21      4.30 o 
   1  -1   7     1748.12     1878.30     33.89 o 
   2  -1   7        2.57        0.19      8.93 o 
   3  -1   7      176.42      201.52     12.90 o 
   4  -1   7      542.24      594.38     18.78 o 
   5  -1   7      669.11      686.90     21.13 o 
   6  -1   7      204.38      184.90     12.09 o 
   7  -1   7       29.04       13.33     10.22 o 
   8  -1   7     1228.89     1257.74     31.79 o 
   9  -1   7      136.28      139.91     31.82 o 
  10  -1   7        1.65        3.97      6.57 o 
  11  -1   7        8.09       18.44     13.03 o 
  12  -1   7        0.06        7.88     12.51 o 
  -9   0   7        6.90        7.59      8.84 o 
  -8   0   7        4.14       10.40      8.00 o 
  -7   0   7       54.88       45.83     14.98 o 
  -6   0   7      319.22      321.60     18.59 o 
  -5   0   7     1341.45     1391.20     63.03 o 
  -4   0   7     1600.27     1576.65     36.95 o 
  -3   0   7       76.72       89.60     11.30 o 
  -2   0   7       36.97       26.69      5.40 o 
  -1   0   7      152.18      155.79      7.30 o 
   0   0   7      114.78      108.37      6.53 o 
   1   0   7     2575.46     2347.64    205.60 o 
   2   0   7      537.37      518.57     11.38 o 
   3   0   7       15.33       13.82      2.66 o 
   4   0   7      477.78      466.68     16.60 o 
   5   0   7      291.14      257.58      7.40 o 
   6   0   7      385.14      409.82     15.81 o 
   7   0   7      129.29      148.28     19.81 o 
   8   0   7        3.04       18.28      7.39 o 
   9   0   7       57.70       77.94     29.90 o 
  10   0   7        5.69       17.34      7.71 o 
  11   0   7       68.36       48.83     10.22 o 
  12   0   7        7.77       -2.31     10.46 o 
  -9   1   7      220.02      270.54     21.16 o 
  -8   1   7       21.35       46.19     10.66 o 
  -7   1   7        1.47        4.02      7.15 o 
  -6   1   7       28.65       33.01      8.97 o 
  -5   1   7       56.43       46.35     12.66 o 
  -4   1   7      673.13      650.50     30.03 o 
  -3   1   7       92.01       94.77     22.20 o 
  -2   1   7     1062.44     1078.21     23.84 o 
  -1   1   7       15.60        8.32      4.51 o 
   0   1   7     1864.02     1727.72     32.17 o 
   1   1   7      110.89      130.95     12.14 o 
   2   1   7        4.01       13.64      2.90 o 
   3   1   7      735.83      655.02     17.89 o 
   4   1   7      187.26      197.63      5.92 o 
   5   1   7     1190.37     1145.96     19.38 o 
   6   1   7      127.76      133.55      7.23 o 
   7   1   7      534.63      530.97     13.93 o 
   8   1   7      381.96      416.83     17.76 o 
   9   1   7      376.23      386.08     26.17 o 
  10   1   7       72.32       79.67     15.08 o 
  11   1   7        2.01        2.26      7.02 o 
  12   1   7        0.02        9.88     12.45 o 
  13   1   7        2.38        4.73     12.56 o 
  -8   2   7      158.04      181.78     17.28 o 
  -7   2   7       23.20       23.59      8.74 o 
  -6   2   7      223.27      242.27     20.07 o 
  -5   2   7       93.73       89.13     10.99 o 
  -4   2   7      245.05      226.36     17.08 o 
  -3   2   7       64.01       80.91     10.54 o 
  -2   2   7      325.13      307.01     19.97 o 
  -1   2   7      266.02      288.09     17.76 o 
   0   2   7        0.21        0.15      5.18 o 
   1   2   7       83.39       83.73      5.01 o 
   2   2   7     1073.00     1146.02     19.28 o 
   3   2   7      168.26      173.21      7.11 o 
   4   2   7     1586.38     1752.39     36.57 o 
   5   2   7      392.69      412.85     19.08 o 
   6   2   7      810.78      876.59     31.42 o 
   7   2   7      102.57      120.30      9.21 o 
   8   2   7       69.30       62.49      9.67 o 
   9   2   7      601.60      569.32     30.43 o 
  10   2   7       47.42       46.40     18.34 o 
  11   2   7       99.70      107.92     24.80 o 
  12   2   7      204.74      172.10     23.91 o 
  13   2   7        6.14        7.99     13.66 o 
  -8   3   7        9.20       17.72      8.86 o 
  -7   3   7        2.17        5.33     13.56 o 
  -6   3   7      335.01      328.89     26.59 o 
  -5   3   7       78.67      100.31     11.75 o 
  -4   3   7      605.20      582.86     30.35 o 
  -3   3   7      106.68      120.23     23.12 o 
  -2   3   7       39.93       36.15      6.36 o 
  -1   3   7       31.07       38.79      8.91 o 
   0   3   7      514.52      555.43     16.13 o 
   1   3   7       99.27       82.90      5.32 o 
   2   3   7        0.45        0.46      3.23 o 
   3   3   7      212.46      225.61      8.76 o 
   4   3   7      597.54      600.34     14.95 o 
   5   3   7        9.99       11.54      3.73 o 
   6   3   7      340.09      369.95     14.76 o 
   7   3   7      283.71      248.36     13.98 o 
   8   3   7       81.76       84.64      8.99 o 
   9   3   7        0.28        0.39      5.50 o 
  10   3   7        6.89        0.90      6.16 o 
  11   3   7       50.55       72.57     11.13 o 
  12   3   7       46.80       48.45     15.82 o 
  13   3   7        9.09       17.29     13.08 o 
  -8   4   7        1.35       -8.52      7.47 o 
  -7   4   7        0.59       -1.80      9.85 o 
  -6   4   7       10.42       -8.01      6.15 o 
  -5   4   7        0.21       -4.12      5.84 o 
  -4   4   7       12.00       15.13      8.38 o 
  -3   4   7       58.88       47.29      8.85 o 
  -2   4   7      116.51      136.13      9.85 o 
  -1   4   7      818.09      811.33     18.36 o 
   0   4   7       46.87       42.57      4.99 o 
   1   4   7      927.88      962.75     19.30 o 
   2   4   7      186.63      159.95      8.52 o 
   3   4   7      359.33      341.97     11.51 o 
   4   4   7      480.75      511.32     13.91 o 
   5   4   7      111.74      116.53      7.46 o 
   6   4   7      592.18      561.40     18.77 o 
   7   4   7       14.66       -7.27      8.80 o 
   8   4   7        7.45       19.96      8.33 o 
   9   4   7      143.36      139.00     13.69 o 
  10   4   7       86.92       81.20     10.61 o 
  11   4   7        8.26       -0.23      6.63 o 
  12   4   7       25.17       36.57     14.40 o 
  -7   5   7       10.19       16.68      8.53 o 
  -6   5   7      327.46      338.81     21.73 o 
  -5   5   7        0.39       -4.51      6.17 o 
  -4   5   7      118.19      111.27     11.37 o 
  -3   5   7        1.07       -2.75      5.70 o 
  -2   5   7      338.87      302.48     26.51 o 
  -1   5   7       93.55       87.65      7.69 o 
   0   5   7      334.10      294.54     11.25 o 
   1   5   7     1035.77      980.77     19.73 o 
   2   5   7        0.06       -3.64      3.18 o 
   3   5   7      306.08      338.62     15.82 o 
   4   5   7       49.36       47.12      7.99 o 
   5   5   7      730.25      692.43     17.44 o 
   6   5   7        7.63        3.31      4.36 o 
   7   5   7      117.40      153.16     11.92 o 
   8   5   7      164.91      116.63     18.94 o 
   9   5   7      377.47      330.67     13.94 o 
  10   5   7      481.68      488.73     17.20 o 
  11   5   7       11.44        8.16      7.18 o 
  12   5   7       42.52       26.06     12.14 o 
  -7   6   7       21.79       38.27     10.96 o 
  -6   6   7       22.66       22.22      9.75 o 
  -5   6   7        0.11        1.43      6.97 o 
  -4   6   7      158.33      168.62     11.41 o 
  -3   6   7      178.30      198.54     11.06 o 
  -2   6   7        0.10       -3.52      4.44 o 
  -1   6   7       30.19       27.22      9.19 o 
   0   6   7      138.73      145.33      8.73 o 
   1   6   7        3.77        3.22      4.47 o 
   2   6   7       28.42       50.86      5.69 o 
   3   6   7      266.20      248.93      9.69 o 
   4   6   7       21.53        3.93      6.36 o 
   5   6   7     1705.13     1755.15     31.43 o 
   6   6   7       33.30       38.73      6.71 o 
   7   6   7       87.07       75.59      9.88 o 
   8   6   7      184.91      207.97     11.08 o 
   9   6   7       49.78       61.49      7.76 o 
  10   6   7       76.47       70.28      8.70 o 
  11   6   7       15.29       11.09      8.55 o 
  -6   7   7        0.37       -4.57     10.72 o 
  -5   7   7       11.66        5.31     11.77 o 
  -4   7   7       18.05       24.02     12.98 o 
  -3   7   7       13.16        9.04     10.77 o 
  -2   7   7       31.88       33.61      9.49 o 
  -1   7   7      375.92      365.39     32.92 o 
   0   7   7     1597.28     1625.44     39.71 o 
   1   7   7       35.66       53.41      9.29 o 
   2   7   7       11.33       21.22     14.21 o 
   3   7   7       34.49       38.99     10.27 o 
   4   7   7      427.00      459.28     19.10 o 
   5   7   7      103.72       80.28      9.70 o 
   6   7   7     1018.99      784.75     26.31 o 
   7   7   7       66.17       55.43      9.86 o 
   8   7   7        2.24        2.50      6.71 o 
   9   7   7       76.53       71.65     11.34 o 
  10   7   7       83.68       98.93     12.90 o 
  11   7   7      116.57      104.85     13.45 o 
  -5   8   7      159.92      129.80     23.91 o 
  -4   8   7       16.18        1.63     11.09 o 
  -3   8   7      254.13      260.53     19.28 o 
  -2   8   7      256.61      248.90     24.57 o 
  -1   8   7        4.04        3.85      8.78 o 
   0   8   7      526.00      583.36     40.20 o 
   1   8   7     2335.78     2270.22     49.77 o 
   2   8   7      216.74      185.49     28.35 o 
   3   8   7      142.00      133.22     14.16 o 
   4   8   7      375.25      343.38     18.07 o 
   5   8   7        9.24        5.46      6.55 o 
   6   8   7     1097.03     1175.16     33.14 o 
   7   8   7       28.67       30.35      6.99 o 
   8   8   7      156.78      173.32     15.41 o 
   9   8   7      273.84      331.89     20.12 o 
  10   8   7        4.91        8.52      8.18 o 
  11   8   7      203.92      214.05     21.05 o 
  -4   9   7       67.87       63.64     18.97 o 
  -3   9   7        5.32       10.54     12.82 o 
  -2   9   7     1046.45     1061.37     36.17 o 
  -1   9   7      250.92      213.82     17.52 o 
   0   9   7       13.46       24.05      8.84 o 
   1   9   7      747.64      700.83     27.54 o 
   2   9   7       47.28       45.55     14.69 o 
   3   9   7        6.52       10.97      9.93 o 
   4   9   7        9.49        2.02     11.77 o 
   5   9   7        1.75       -0.26     12.38 o 
   6   9   7       69.87       49.01     10.24 o 
   7   9   7       83.60       53.57     20.05 o 
   8   9   7       29.01       24.41     14.03 o 
   9   9   7       39.27       31.65     20.26 o 
  10   9   7      132.60      186.54     17.28 o 
  -3  10   7       21.95       25.84     10.31 o 
  -2  10   7      194.22      226.93     33.92 o 
  -1  10   7      767.06      775.77     50.66 o 
   0  10   7       49.20       42.05     11.13 o 
   1  10   7       85.36       87.32     13.32 o 
   2  10   7      148.34      135.37     42.83 o 
   3  10   7       12.31       17.74      8.72 o 
   4  10   7      123.33      115.38     14.02 o 
   5  10   7       98.74       88.58     12.88 o 
   6  10   7        1.07       -1.32      6.65 o 
   7  10   7      128.19      122.25     15.45 o 
   8  10   7       24.86       51.39     15.34 o 
   9  10   7      127.17      119.05     15.72 o 
  10  10   7       16.20        5.46     11.90 o 
  -2  11   7       86.84       64.51     13.25 o 
  -1  11   7       77.05       56.23     17.24 o 
   0  11   7        2.53        3.38      8.11 o 
   1  11   7      167.45      173.25     17.27 o 
   2  11   7        7.98       16.31      9.08 o 
   3  11   7        8.52       14.80      8.96 o 
   4  11   7      146.21      145.51     27.40 o 
   5  11   7       20.86       26.54     10.09 o 
   6  11   7       17.77       17.08      9.55 o 
   7  11   7      290.57      291.86     20.77 o 
   8  11   7       17.78       21.70     15.13 o 
   0  12   7       35.48       15.29     13.16 o 
   1  12   7        0.47        5.30      9.12 o 
   2  12   7      168.95      197.25     19.09 o 
   3  12   7      109.03      114.70     16.11 o 
   4  12   7        0.11        5.31      8.71 o 
   5  12   7       32.95       37.07     13.90 o 
   6  12   7       62.29       71.07     18.81 o 
   7  12   7        4.07       -0.61      9.15 o 
  -3 -11   8       38.20       37.26     14.45 o 
  -2 -11   8       57.07       49.82     16.55 o 
  -1 -11   8        4.13       -2.47     11.88 o 
   0 -11   8       29.56       22.54     13.40 o 
   1 -11   8       30.98       65.32     17.87 o 
   2 -11   8       88.58       98.01     21.13 o 
   3 -11   8       86.79       99.27     21.18 o 
   4 -11   8        2.99       -2.52     11.35 o 
  -4 -10   8        2.45       20.86     13.14 o 
  -3 -10   8       12.63       17.59      8.21 o 
  -2 -10   8        3.10       -3.73      9.72 o 
  -1 -10   8       49.16       51.55     15.71 o 
   0 -10   8       15.30        9.56     11.72 o 
   1 -10   8       33.36        7.83     11.51 o 
   2 -10   8       47.19       40.97     10.54 o 
   3 -10   8       11.07        4.26      8.08 o 
   4 -10   8       54.29       74.33     12.86 o 
   5 -10   8       78.80      106.76     26.54 o 
   6 -10   8        9.15       11.94      9.61 o 
  -6  -9   8        3.87       13.77     14.35 o 
  -5  -9   8        0.26        8.93     12.98 o 
  -4  -9   8       25.48       30.00      9.28 o 
  -3  -9   8       52.85       51.84      8.28 o 
  -2  -9   8      152.10      150.87     13.25 o 
  -1  -9   8        3.82        9.99      7.37 o 
   0  -9   8        1.34       -7.29      4.86 o 
   1  -9   8      114.02      129.28     13.85 o 
   2  -9   8       12.74       20.10      8.29 o 
   3  -9   8       93.16       99.70     13.36 o 
   4  -9   8       99.24       90.55     13.22 o 
   5  -9   8       72.41       74.63     12.97 o 
   6  -9   8      111.59      116.09     17.00 o 
   7  -9   8      151.64      179.02     32.06 o 
  -6  -8   8       32.74       37.79     11.11 o 
  -5  -8   8        0.13       -0.83      7.25 o 
  -4  -8   8       13.83       19.44      8.15 o 
  -3  -8   8       20.27       17.41      6.01 o 
  -2  -8   8      444.79      448.41     16.04 o 
  -1  -8   8       13.32       15.35      5.07 o 
   0  -8   8      287.20      288.28     25.08 o 
   1  -8   8        2.35       -1.39      6.35 o 
   2  -8   8       86.86       77.04     11.26 o 
   3  -8   8       30.98       18.96      7.97 o 
   4  -8   8      153.78      131.74     14.18 o 
   5  -8   8        5.77        5.39      7.33 o 
   6  -8   8      202.15      194.70     16.96 o 
   7  -8   8       17.97       17.57     12.51 o 
   8  -8   8       15.34        7.69      9.16 o 
  -7  -7   8        7.76        7.42      9.17 o 
  -6  -7   8        1.17        2.03      9.25 o 
  -5  -7   8      114.21      127.14     13.76 o 
  -4  -7   8       32.58       18.56      8.06 o 
  -3  -7   8       16.14       19.12      5.91 o 
  -2  -7   8      333.00      328.25     13.38 o 
  -1  -7   8      530.33      547.00     16.79 o 
   0  -7   8      740.53      755.27     16.94 o 
   1  -7   8     1183.97     1197.09     32.84 o 
   2  -7   8       28.33       27.16      8.93 o 
   3  -7   8       16.83        7.91     10.14 o 
   4  -7   8     1305.46     1266.51     35.54 o 
   5  -7   8        3.57        1.96      7.57 o 
   6  -7   8       95.54       79.05     12.09 o 
   7  -7   8        5.31       22.77      8.48 o 
   8  -7   8       33.40       49.79     15.32 o 
   9  -7   8       38.77       38.69     11.03 o 
  -7  -6   8       17.18       13.77     12.24 o 
  -6  -6   8       64.36       61.48     16.13 o 
  -5  -6   8        0.00       -8.53      5.68 o 
  -4  -6   8       85.99       82.10     11.12 o 
  -3  -6   8        4.40        6.48      6.08 o 
  -2  -6   8     1309.46     1298.62     22.61 o 
  -1  -6   8     1449.43     1461.86     23.93 o 
   0  -6   8      173.00      181.32      8.59 o 
   1  -6   8      380.22      364.54     12.62 o 
   2  -6   8      232.92      230.36     14.60 o 
   3  -6   8      245.68      242.88     15.36 o 
   4  -6   8      368.28      336.73     17.63 o 
   5  -6   8      759.47      719.49     25.97 o 
   6  -6   8       31.74       22.77      8.28 o 
   7  -6   8      132.45      119.87     15.61 o 
   8  -6   8       68.26       76.38     11.96 o 
   9  -6   8        3.46       10.42      9.56 o 
  10  -6   8      165.25      171.13     24.44 o 
  -8  -5   8       57.65      118.60     22.23 o 
  -7  -5   8      140.83      173.62     23.17 o 
  -6  -5   8      306.78      325.13     27.96 o 
  -5  -5   8       26.38       30.64     12.77 o 
  -4  -5   8        0.50       -0.37      9.09 o 
  -3  -5   8      179.63      189.14      9.80 o 
  -2  -5   8     1106.03     1199.17     20.80 o 
  -1  -5   8       23.62       22.71      4.62 o 
   0  -5   8     1106.26     1101.91     19.35 o 
   1  -5   8       27.94       42.24      5.51 o 
   2  -5   8       42.26       46.47      8.22 o 
   3  -5   8      187.89      180.42     25.93 o 
   4  -5   8       96.76      103.25     19.23 o 
   5  -5   8     1059.45     1007.05     51.10 o 
   6  -5   8      562.21      558.40     22.58 o 
   7  -5   8       26.23       14.74      8.08 o 
   8  -5   8      139.82      128.19     13.63 o 
   9  -5   8       17.72        9.69      8.48 o 
  10  -5   8       21.23       32.05      9.73 o 
  11  -5   8       96.10      135.79     24.54 o 
  -8  -4   8       15.44       22.23     13.51 o 
  -7  -4   8      348.94      384.93     31.06 o 
  -6  -4   8        5.81        8.46     10.93 o 
  -5  -4   8        7.98       24.49     11.72 o 
  -4  -4   8      354.78      409.05     27.75 o 
  -3  -4   8     1323.66     1337.85     30.36 o 
  -2  -4   8       22.00       21.08      5.10 o 
  -1  -4   8     2728.37     2642.22     38.32 o 
   0  -4   8      921.79      955.34     19.76 o 
   1  -4   8      140.93      149.20      7.73 o 
   2  -4   8       43.27       64.96      8.57 o 
   3  -4   8       50.17       76.02      9.40 o 
   4  -4   8       93.80      120.70     10.98 o 
   5  -4   8     1113.89     1118.64     30.37 o 
   6  -4   8        9.71       17.22      6.95 o 
   7  -4   8       11.40        5.55     21.07 o 
   8  -4   8        4.63       12.36      7.49 o 
   9  -4   8      454.13      461.85     35.31 o 
  10  -4   8       37.37       35.62      9.78 o 
  11  -4   8        3.93        3.01      8.19 o 
  -8  -3   8       43.54       48.18     12.09 o 
  -7  -3   8       53.34       88.34     18.08 o 
  -6  -3   8        2.27       -6.36      8.46 o 
  -5  -3   8      293.13      316.61     25.85 o 
  -4  -3   8      911.12      969.60     41.93 o 
  -3  -3   8      221.30      209.73     20.28 o 
  -2  -3   8       44.08       51.68      6.56 o 
  -1  -3   8      349.26      405.50     21.14 o 
   0  -3   8      306.83      313.09     11.73 o 
   1  -3   8       39.60       28.22      6.81 o 
   2  -3   8      573.59      643.29     13.68 o 
   3  -3   8      834.62      799.23     23.24 o 
   4  -3   8      128.20      111.61     10.31 o 
   5  -3   8       12.45       11.46      6.32 o 
   6  -3   8      412.15      377.87     17.45 o 
   7  -3   8      185.91      181.91     13.65 o 
   8  -3   8       30.09       16.59      7.89 o 
   9  -3   8        9.74        3.84     10.56 o 
  10  -3   8       63.49       53.89     10.67 o 
  11  -3   8       58.93       65.63     11.86 o 
  -8  -2   8       12.28        4.91      8.69 o 
  -7  -2   8       58.80       40.50     10.72 o 
  -6  -2   8       18.44        8.30      7.72 o 
  -5  -2   8       19.22       34.05     12.40 o 
  -4  -2   8       20.37        9.72      8.93 o 
  -3  -2   8      364.47      354.76     25.54 o 
  -2  -2   8     1495.67     1457.91     24.31 o 
  -1  -2   8      254.36      239.28      9.90 o 
   0  -2   8       59.70       52.80      5.87 o 
   1  -2   8       94.66       81.41      8.06 o 
   2  -2   8      256.41      231.89      9.79 o 
   3  -2   8      156.28      195.35     11.74 o 
   4  -2   8      398.04      367.77     16.10 o 
   5  -2   8       10.93        6.93      9.04 o 
   6  -2   8     1178.81     1136.87     49.00 o 
   7  -2   8       97.30      106.90     30.16 o 
   8  -2   8      235.98      212.50     14.73 o 
   9  -2   8       65.27       68.50     17.63 o 
  10  -2   8       67.55       64.62     14.53 o 
  11  -2   8        1.72        2.28      7.21 o 
  12  -2   8       40.80       53.39     17.81 o 
  -8  -1   8       21.32        9.46     17.66 o 
  -7  -1   8      403.38      453.64     23.31 o 
  -6  -1   8       34.22       34.38     14.06 o 
  -5  -1   8        0.42        4.10      6.41 o 
  -4  -1   8       26.77       18.08     10.62 o 
  -3  -1   8       29.08       21.55     10.62 o 
  -2  -1   8     2220.10     2309.40     32.32 o 
  -1  -1   8       20.38       25.37      4.71 o 
   0  -1   8      983.94     1065.58     20.42 o 
   1  -1   8       46.53       42.10     10.01 o 
   2  -1   8        0.32        4.26      4.89 o 
   3  -1   8      470.13      510.76     21.39 o 
   4  -1   8      381.05      395.20     16.44 o 
   5  -1   8      233.95      269.65     14.59 o 
   6  -1   8      162.27      154.30     11.82 o 
   7  -1   8        0.36        3.05      6.52 o 
   8  -1   8      355.04      354.37     21.83 o 
   9  -1   8        0.21       -7.44      4.96 o 
  10  -1   8      381.50      388.03     19.82 o 
  11  -1   8        4.57       17.43     11.56 o 
  12  -1   8       14.80        0.79     12.03 o 
  -8   0   8       15.99       -0.11      7.71 o 
  -7   0   8        7.27        9.53      8.51 o 
  -6   0   8        2.25       -2.47      8.15 o 
  -5   0   8        0.09        0.60      5.94 o 
  -4   0   8       19.92        6.41      8.93 o 
  -3   0   8      317.59      302.06     22.96 o 
  -2   0   8        1.19       -2.20     10.90 o 
  -1   0   8      213.45      225.06      9.54 o 
   0   0   8      486.40      499.87     13.53 o 
   1   0   8      203.40      176.25     14.35 o 
   2   0   8      682.88      589.02     13.06 o 
   3   0   8       28.23       32.32      3.58 o 
   4   0   8      109.60      130.22     10.31 o 
   5   0   8      727.02      674.06     30.69 o 
   6   0   8        5.07       -1.62      5.40 o 
   7   0   8      267.26      266.42     25.51 o 
   8   0   8      153.68      121.78     12.06 o 
   9   0   8       17.99       18.07     15.58 o 
  10   0   8        1.63        2.42      7.12 o 
  11   0   8       98.21      137.79     18.87 o 
  12   0   8       28.61       33.21     14.92 o 
  -8   1   8       73.02       81.84     13.54 o 
  -7   1   8      163.54      164.66     23.41 o 
  -6   1   8       67.36       66.89     15.79 o 
  -5   1   8      103.84      112.84     12.64 o 
  -4   1   8      177.43      169.51     13.42 o 
  -3   1   8      197.61      175.04     18.13 o 
  -2   1   8        0.26       -4.87      3.91 o 
  -1   1   8        0.29       -1.77      4.33 o 
   0   1   8      525.78      495.44     18.13 o 
   1   1   8      407.31      403.48     20.81 o 
   2   1   8       50.23       64.07      5.41 o 
   3   1   8       23.22       12.35      2.89 o 
   4   1   8      309.70      303.45      7.35 o 
   5   1   8      474.63      461.56     18.03 o 
   6   1   8      434.65      422.56     23.94 o 
   7   1   8       50.59       51.99      8.91 o 
   8   1   8      110.04       90.71     10.86 o 
   9   1   8      366.09      461.49     28.85 o 
  10   1   8       44.12       57.59     14.08 o 
  11   1   8      124.32      127.54     13.86 o 
  12   1   8        1.50      -13.24     10.72 o 
  -8   2   8       91.76       94.78     14.45 o 
  -7   2   8       32.98       32.52     12.30 o 
  -6   2   8        1.88       -2.99      8.01 o 
  -5   2   8        6.37       11.91      7.21 o 
  -4   2   8       37.87       30.14      8.09 o 
  -3   2   8      234.83      198.17     19.71 o 
  -2   2   8        0.65        5.14      6.78 o 
  -1   2   8      291.55      277.96     12.96 o 
   0   2   8      288.22      304.22     13.56 o 
   1   2   8      746.17      794.32     17.03 o 
   2   2   8      271.29      266.87      9.49 o 
   3   2   8      730.33      692.30     14.34 o 
   4   2   8     1775.17     1927.33     31.10 o 
   5   2   8      254.41      253.51      8.45 o 
   6   2   8      483.31      450.24     14.95 o 
   7   2   8       50.63       40.94     11.67 o 
   8   2   8       11.56       22.60     10.62 o 
   9   2   8      511.56      470.48     28.38 o 
  10   2   8       23.45        2.89      9.51 o 
  11   2   8      133.23      151.69     14.68 o 
  12   2   8        0.22       -2.36     10.25 o 
  -7   3   8        0.16       -3.95      7.37 o 
  -6   3   8       29.41       18.59      9.67 o 
  -5   3   8      199.59      213.30     16.03 o 
  -4   3   8      461.06      433.67     20.57 o 
  -3   3   8      170.27      164.85     17.24 o 
  -2   3   8      358.67      377.69     15.37 o 
  -1   3   8      103.40      132.80     10.06 o 
   0   3   8       84.16       93.53      8.84 o 
   1   3   8      947.39      901.35     16.29 o 
   2   3   8      405.86      362.06     11.55 o 
   3   3   8      557.75      509.92     13.27 o 
   4   3   8      806.02      767.96     18.30 o 
   5   3   8      133.24      138.40      7.46 o 
   6   3   8        6.35       10.63      5.38 o 
   7   3   8       38.16       52.26      7.33 o 
   8   3   8      170.43      155.02     18.18 o 
   9   3   8       12.56       -4.94      7.41 o 
  10   3   8      344.64      370.21     27.01 o 
  11   3   8      256.37      251.35     32.98 o 
  12   3   8       33.51       19.44     13.19 o 
  -7   4   8        1.59       10.11      9.85 o 
  -6   4   8        6.70        3.04     10.25 o 
  -5   4   8       26.39       23.74      8.77 o 
  -4   4   8      187.49      204.53     14.67 o 
  -3   4   8        0.02       -0.63      8.04 o 
  -2   4   8      186.06      184.31     17.84 o 
  -1   4   8        4.65        0.07      4.87 o 
   0   4   8      354.16      368.19     11.18 o 
   1   4   8      226.25      235.52     14.61 o 
   2   4   8       17.52       16.27      5.28 o 
   3   4   8        3.23       10.41      4.41 o 
   4   4   8        0.18        0.56      5.46 o 
   5   4   8      382.16      363.40     12.23 o 
   6   4   8      294.04      298.25     11.38 o 
   7   4   8     1296.90     1149.94     28.88 o 
   8   4   8      115.91      140.55     11.51 o 
   9   4   8      171.86      201.63     21.07 o 
  10   4   8      209.12      146.30     19.44 o 
  11   4   8        3.14        7.00      7.04 o 
  12   4   8      122.96      104.73     19.60 o 
  -7   5   8       14.75       26.69      9.93 o 
  -6   5   8       18.93       18.67      8.88 o 
  -5   5   8       60.76       72.97     11.54 o 
  -4   5   8        0.02        5.56     10.85 o 
  -3   5   8      149.30      144.72     16.87 o 
  -2   5   8       23.67       25.67      6.00 o 
  -1   5   8       47.42       48.66      7.62 o 
   0   5   8       88.97       94.88      7.51 o 
   1   5   8        9.97        6.83      3.72 o 
   2   5   8     3430.84     3448.35     46.20 o 
   3   5   8       36.15       27.40      5.71 o 
   4   5   8        6.35       14.17      4.94 o 
   5   5   8     1727.75     1634.18     29.09 o 
   6   5   8       87.13       85.82      7.64 o 
   7   5   8      498.58      493.17     19.62 o 
   8   5   8      432.59      408.08     18.82 o 
   9   5   8        1.98       -2.79      6.09 o 
  10   5   8       58.79       84.55     21.39 o 
  11   5   8       27.91       21.43      8.71 o 
  12   5   8        4.90       21.49     13.14 o 
  -6   6   8        4.20       18.71     18.42 o 
  -5   6   8       24.02       17.98     10.06 o 
  -4   6   8       10.61        1.93      5.54 o 
  -3   6   8      423.80      464.34     20.75 o 
  -2   6   8      290.72      248.12     15.06 o 
  -1   6   8      679.95      665.27     18.75 o 
   0   6   8     1358.49     1319.67     26.32 o 
   1   6   8       52.74       52.16      6.57 o 
   2   6   8      552.53      546.31     16.83 o 
   3   6   8     1081.18     1085.14     51.36 o 
   4   6   8      101.21      110.64      8.93 o 
   5   6   8       19.26        0.59      4.57 o 
   6   6   8      189.06      198.08     26.06 o 
   7   6   8        6.53        7.76      6.63 o 
   8   6   8      463.01      386.76     18.94 o 
   9   6   8        4.79        2.52      6.91 o 
  10   6   8        3.92        3.15      9.93 o 
  11   6   8      483.87      489.71     34.10 o 
  -5   7   8      126.09      116.50     23.75 o 
  -4   7   8      269.60      260.02     28.59 o 
  -3   7   8      466.32      455.71     33.16 o 
  -2   7   8       41.60       30.05      9.76 o 
  -1   7   8        9.35       18.52     10.67 o 
   0   7   8     2031.00     2086.48     47.25 o 
   1   7   8      242.96      277.17     16.87 o 
   2   7   8      314.67      341.50     20.34 o 
   3   7   8     2460.02     2478.42     77.51 o 
   4   7   8        0.11        5.71      5.73 o 
   5   7   8        2.01       -0.14      3.90 o 
   6   7   8       66.61       65.09      8.16 o 
   7   7   8        0.13        3.77      5.27 o 
   8   7   8      331.38      372.16     19.58 o 
   9   7   8       25.94       27.63     17.92 o 
  10   7   8       43.43       43.16     10.61 o 
  11   7   8      128.11      107.41     20.39 o 
  -4   8   8       58.21      100.69     22.28 o 
  -3   8   8        9.40        2.36     11.25 o 
  -2   8   8      721.52      732.67     30.08 o 
  -1   8   8        9.41        1.26      7.46 o 
   0   8   8       70.94       64.26     11.55 o 
   1   8   8      149.77      158.86     14.34 o 
   2   8   8       30.30       31.17      8.95 o 
   3   8   8      148.89      148.06     13.51 o 
   4   8   8       44.22       45.85      9.06 o 
   5   8   8        4.96        3.81      6.56 o 
   6   8   8      228.94      218.11     12.89 o 
   7   8   8       25.41        3.11      4.66 o 
   8   8   8       29.78       30.99     10.51 o 
   9   8   8       35.95       23.94     12.90 o 
  10   8   8       45.49       59.99     13.51 o 
  11   8   8       66.43       76.62     20.39 o 
  -3   9   8        7.48        2.47     12.19 o 
  -2   9   8      190.67      185.20     17.80 o 
  -1   9   8      109.97      102.51     14.34 o 
   0   9   8      374.89      450.85     33.68 o 
   1   9   8        0.01       -8.54      6.34 o 
   2   9   8       45.35       43.74     10.69 o 
   3   9   8       12.68        3.54      7.62 o 
   4   9   8       55.35       39.91      9.70 o 
   5   9   8       11.70       -1.87     14.71 o 
   6   9   8       85.70       78.39     11.56 o 
   7   9   8      215.63      199.04     13.57 o 
   8   9   8        1.09       -7.21      6.88 o 
   9   9   8       63.15       96.19     14.01 o 
  10   9   8       64.27       42.91     26.01 o 
  -2  10   8        4.59        5.96      9.59 o 
  -1  10   8       59.53       49.04     11.96 o 
   0  10   8       12.68       14.90     17.26 o 
   1  10   8       83.58       51.04     11.78 o 
   2  10   8      274.95      249.63     18.74 o 
   3  10   8       44.24       61.28     11.69 o 
   4  10   8      505.82      496.12     24.28 o 
   5  10   8      253.85      247.05     22.62 o 
   6  10   8       38.87       19.28     13.43 o 
   7  10   8      132.09      135.88     15.13 o 
   8  10   8      112.74      109.34     14.99 o 
   9  10   8        0.12       -1.33      8.04 o 
  -1  11   8       32.29       37.28     20.60 o 
   0  11   8        0.37      -10.59      8.10 o 
   1  11   8        9.67       22.61      9.78 o 
   2  11   8       16.67       14.08      9.48 o 
   3  11   8        3.14        0.32      7.72 o 
   4  11   8       79.28       38.87     16.42 o 
   5  11   8        1.79       -8.97      7.20 o 
   6  11   8       55.78       55.89     14.77 o 
   7  11   8        5.71       -0.77     11.77 o 
   8  11   8       11.06       -0.06      9.42 o 
   2  12   8       13.36        9.56     12.03 o 
   3  12   8       40.15       37.07     12.04 o 
   4  12   8        3.12       -0.48      8.79 o 
   5  12   8      141.37      141.83     17.63 o 
  -1 -11   9        0.46        1.94     11.88 o 
   0 -11   9       94.98      132.69     22.49 o 
   1 -11   9       17.30       10.67     12.72 o 
   2 -11   9       17.77        9.98     13.24 o 
   3 -11   9      153.74      159.33     24.65 o 
  -2 -10   9       24.17       -0.84      7.20 o 
  -1 -10   9       31.73       35.79     13.51 o 
   0 -10   9      319.53      254.76     25.85 o 
   1 -10   9        0.02       -5.62      7.20 o 
   2 -10   9      173.07      194.41     17.52 o 
   3 -10   9       46.96       30.87     11.52 o 
   4 -10   9       57.15       80.69     16.26 o 
   5 -10   9      280.07      308.42     22.35 o 
  -5  -9   9        9.15       11.09     13.08 o 
  -4  -9   9        2.51        8.36      8.34 o 
  -3  -9   9      111.41      112.82     19.44 o 
  -2  -9   9       81.42       68.32     14.19 o 
  -1  -9   9       24.61       26.92      8.91 o 
   0  -9   9      131.45      125.55     11.08 o 
   1  -9   9      348.06      325.61     20.06 o 
   2  -9   9      285.75      292.42     19.58 o 
   3  -9   9      114.65      124.93     14.88 o 
   4  -9   9      338.56      338.57     21.53 o 
   5  -9   9       11.26       28.41      9.75 o 
   6  -9   9       52.77       53.56     12.19 o 
   7  -9   9        3.65       11.21     19.97 o 
  -5  -8   9        0.72        6.97     13.79 o 
  -4  -8   9      179.01      195.12     16.20 o 
  -3  -8   9       19.00       12.00      8.41 o 
  -2  -8   9        2.56       16.85      7.63 o 
  -1  -8   9       27.75       35.61      7.78 o 
   0  -8   9      443.59      468.31     18.98 o 
   1  -8   9      764.76      784.06     28.19 o 
   2  -8   9        2.68        5.43      7.59 o 
   3  -8   9       75.18       87.49     12.24 o 
   4  -8   9       85.73      109.38     14.32 o 
   5  -8   9       30.15       27.34      9.43 o 
   6  -8   9        6.67       -5.38      9.77 o 
   7  -8   9      418.18      408.75     38.70 o 
   8  -8   9        7.43       13.71      9.48 o 
  -6  -7   9      170.31      186.46     17.28 o 
  -5  -7   9      126.42       96.81     13.33 o 
  -4  -7   9      141.32      164.58     14.97 o 
  -3  -7   9       63.70       53.51     10.19 o 
  -2  -7   9       55.01       40.32      7.20 o 
  -1  -7   9       75.98       65.92      8.12 o 
   0  -7   9      683.83      722.72     20.74 o 
   1  -7   9      123.90      123.26     21.34 o 
   2  -7   9      753.58      724.33     26.16 o 
   3  -7   9      321.61      316.28     18.70 o 
   4  -7   9       37.27       39.80      9.69 o 
   5  -7   9       73.92       86.31     14.71 o 
   6  -7   9      290.07      274.58     18.71 o 
   7  -7   9      205.61      217.48     17.66 o 
   8  -7   9        8.39       -6.74      7.32 o 
   9  -7   9       18.33       37.60     11.39 o 
  -7  -6   9      140.26      134.21     22.39 o 
  -6  -6   9       38.04       68.79     17.39 o 
  -5  -6   9      495.57      555.76     48.11 o 
  -4  -6   9        0.03       -9.44      6.54 o 
  -3  -6   9       42.12       46.64      9.60 o 
  -2  -6   9        8.29       10.15      4.66 o 
  -1  -6   9       91.79      114.44      8.28 o 
   0  -6   9      444.80      437.84     15.85 o 
   1  -6   9     1357.49     1329.98     34.20 o 
   2  -6   9      330.40      373.80     18.65 o 
   3  -6   9        6.91        7.02      6.89 o 
   4  -6   9       50.69       44.76     22.89 o 
   5  -6   9       11.79       -0.66      9.04 o 
   6  -6   9        4.42       11.32      7.35 o 
   7  -6   9      314.34      254.64     18.13 o 
   8  -6   9       17.38       24.31      9.59 o 
   9  -6   9        1.40       -1.58      7.99 o 
  10  -6   9       88.52      101.74     24.49 o 
  -7  -5   9       50.02       44.77     15.66 o 
  -6  -5   9        0.53       -5.47     10.35 o 
  -5  -5   9      113.54      144.25     21.28 o 
  -4  -5   9        7.28       -9.77      8.83 o 
  -3  -5   9      426.35      330.85     26.49 o 
  -2  -5   9        7.42       -1.49      3.79 o 
  -1  -5   9        2.68        0.88      4.30 o 
   0  -5   9       55.68       68.11      7.02 o 
   1  -5   9        0.17       -3.92      5.26 o 
   2  -5   9      168.12      158.46     21.26 o 
   3  -5   9      127.04      119.93     12.04 o 
   4  -5   9      190.41      180.78     13.91 o 
   5  -5   9      293.50      292.69     17.52 o 
   6  -5   9      154.53      156.40     19.21 o 
   7  -5   9      193.27      186.90     15.46 o 
   8  -5   9       15.47       16.01      8.01 o 
   9  -5   9      190.27      191.66     16.57 o 
  10  -5   9       42.11       52.83     11.66 o 
  -7  -4   9      106.39      125.49     21.44 o 
  -6  -4   9        1.38      -10.30     10.04 o 
  -5  -4   9       40.45       56.60     16.13 o 
  -4  -4   9       36.79       41.99     14.08 o 
  -3  -4   9      198.24      218.24     22.54 o 
  -2  -4   9      149.41      164.70      9.44 o 
  -1  -4   9     1144.55     1165.38     23.91 o 
   0  -4   9      448.24      456.31     12.24 o 
   1  -4   9      585.15      576.91     34.55 o 
   2  -4   9        0.15       -3.74      4.98 o 
   3  -4   9        1.57       -2.30      5.32 o 
   4  -4   9      404.29      412.63     18.81 o 
   5  -4   9      180.69      183.30     13.86 o 
   6  -4   9        6.35       -2.12     11.56 o 
   7  -4   9        0.01        2.15      6.80 o 
   8  -4   9      219.31      189.21     15.44 o 
   9  -4   9      115.73      130.82     14.15 o 
  10  -4   9       36.07       58.69     11.69 o 
  11  -4   9        0.58        6.68     10.14 o 
  -7  -3   9      291.11      352.40     31.69 o 
  -6  -3   9       74.58       32.84     13.45 o 
  -5  -3   9        4.58       10.77     11.19 o 
  -4  -3   9      921.28      858.24     41.04 o 
  -3  -3   9      188.65      165.53     19.71 o 
  -2  -3   9        0.08       -0.23      3.99 o 
  -1  -3   9       21.86       35.11      5.73 o 
   0  -3   9      356.22      320.36     13.07 o 
   1  -3   9      637.65      588.32     14.35 o 
   2  -3   9      532.19      536.70     37.86 o 
   3  -3   9       36.26       23.10      6.99 o 
   4  -3   9       29.62       33.49      7.78 o 
   5  -3   9       26.92       20.65      7.25 o 
   6  -3   9      147.56      140.14     22.49 o 
   7  -3   9      481.60      482.54     21.12 o 
   8  -3   9      133.26      114.94     12.78 o 
   9  -3   9        4.54       -1.84     10.51 o 
  10  -3   9       32.62       15.85      8.62 o 
  11  -3   9        8.13       16.54      9.33 o 
  -7  -2   9      154.11      131.95     21.81 o 
  -6  -2   9        6.54       13.40     11.46 o 
  -5  -2   9        6.05       -2.63      9.09 o 
  -4  -2   9       18.83       27.43     12.24 o 
  -3  -2   9      597.68      710.68     36.15 o 
  -2  -2   9        2.32        9.79      4.36 o 
  -1  -2   9       22.09       17.52      5.53 o 
   0  -2   9        0.96       -0.14      3.94 o 
   1  -2   9      201.37      169.98     22.23 o 
   2  -2   9      195.83      225.40     12.95 o 
   3  -2   9       43.49       46.98     10.56 o 
   4  -2   9      107.53      108.89     10.56 o 
   5  -2   9      195.16      187.23     13.41 o 
   6  -2   9      211.51      203.14     14.08 o 
   7  -2   9      461.81      513.73     28.61 o 
   8  -2   9      271.90      260.30     30.29 o 
   9  -2   9       10.99        4.71      7.47 o 
  10  -2   9      459.59      448.07     22.14 o 
  11  -2   9       85.37       86.78     25.51 o 
  12  -2   9      149.73      152.66     25.01 o 
  -7  -1   9       28.16        0.53     11.19 o 
  -6  -1   9       65.83       45.35     15.45 o 
  -5  -1   9      297.67      270.32     25.43 o 
  -4  -1   9      125.37      110.72     17.24 o 
  -3  -1   9       19.34       14.61     10.77 o 
  -2  -1   9      361.06      383.15     12.33 o 
  -1  -1   9       16.53       14.38      4.71 o 
   0  -1   9      382.76      394.11     12.93 o 
   1  -1   9       12.64        3.91      5.52 o 
   2  -1   9       94.22       99.21      9.63 o 
   3  -1   9      111.29       93.84     13.90 o 
   4  -1   9     1322.87     1186.57     30.00 o 
   5  -1   9      279.15      287.08     15.58 o 
   6  -1   9      272.98      312.04     18.37 o 
   7  -1   9        4.50       -1.71      9.96 o 
   8  -1   9       42.00       46.35      9.47 o 
   9  -1   9        5.29       11.40      8.00 o 
  10  -1   9       24.91       11.74      8.03 o 
  11  -1   9       37.11       20.66      9.07 o 
  12  -1   9        2.18        1.52     12.19 o 
  -7   0   9       27.01       27.75     15.92 o 
  -6   0   9       20.93       31.74     12.66 o 
  -5   0   9      347.58      306.79     26.59 o 
  -4   0   9       81.87       83.71     16.19 o 
  -3   0   9      170.14      164.06     18.87 o 
  -2   0   9      209.54      209.67     12.07 o 
  -1   0   9       93.13      104.48      9.48 o 
   0   0   9       82.60       89.53      7.29 o 
   1   0   9       93.62       78.11     42.83 o 
   2   0   9     1975.68     1925.73     28.51 o 
   3   0   9       88.79       93.76      5.76 o 
   4   0   9      201.83      210.10     13.13 o 
   5   0   9        3.97        6.81      6.05 o 
   6   0   9     1084.80     1071.60     47.61 o 
   7   0   9        4.69        9.47     10.59 o 
   8   0   9      581.61      638.42     23.80 o 
   9   0   9       67.24       68.39     10.81 o 
  10   0   9       33.48       34.22      9.68 o 
  11   0   9      317.20      294.28     26.17 o 
  12   0   9       36.09       33.68     16.08 o 
  -7   1   9       17.28       32.52     10.40 o 
  -6   1   9       95.57      126.47     43.01 o 
  -5   1   9        2.48       -6.41      8.20 o 
  -4   1   9      137.59      118.92     17.18 o 
  -3   1   9      454.72      396.38     26.80 o 
  -2   1   9       72.73       71.90      8.42 o 
  -1   1   9       33.85       51.61      7.43 o 
   0   1   9      409.93      372.93     15.59 o 
   1   1   9       22.64       18.01      6.30 o 
   2   1   9      213.89      246.56      9.66 o 
   3   1   9      666.75      658.31     14.79 o 
   4   1   9       25.34       19.53      5.10 o 
   5   1   9       59.68       59.93      8.99 o 
   6   1   9      717.74      746.27     24.88 o 
   7   1   9      521.51      564.93     23.67 o 
   8   1   9      362.15      331.42     17.90 o 
   9   1   9      128.38      152.66     19.23 o 
  10   1   9        0.10        7.83     10.40 o 
  11   1   9      122.38      105.89     18.55 o 
  12   1   9      180.22      168.96     26.20 o 
  -7   2   9        8.10       26.73     10.04 o 
  -6   2   9       41.70       37.29     10.53 o 
  -5   2   9        6.03        7.94      9.51 o 
  -4   2   9      219.17      213.04     21.70 o 
  -3   2   9        9.79       16.08     10.51 o 
  -2   2   9      216.45      213.09     20.07 o 
  -1   2   9        0.81       -1.36      4.95 o 
   0   2   9      123.11      152.99     10.89 o 
   1   2   9      201.18      170.91      8.86 o 
   2   2   9      117.64      128.35      9.34 o 
   3   2   9     1344.43     1282.53     25.81 o 
   4   2   9      240.80      284.37      9.35 o 
   5   2   9        0.62       -1.54      3.82 o 
   6   2   9      782.35      774.90     35.68 o 
   7   2   9      263.33      241.68     21.55 o 
   8   2   9        1.81        3.00      8.25 o 
   9   2   9      210.95      215.45     21.44 o 
  10   2   9       64.09       61.59     14.66 o 
  11   2   9        8.28       -4.20     10.04 o 
  12   2   9      190.78      198.98     19.42 o 
  -7   3   9       56.57       50.90     14.74 o 
  -6   3   9       11.67        7.31      7.66 o 
  -5   3   9        6.62        1.16      9.30 o 
  -4   3   9        3.30        0.58      8.20 o 
  -3   3   9      251.14      227.86     21.07 o 
  -2   3   9      600.31      607.84     31.27 o 
  -1   3   9        9.01       10.20      6.33 o 
   0   3   9      225.76      218.28     10.57 o 
   1   3   9      401.26      393.87     11.40 o 
   2   3   9       10.05        8.03      4.31 o 
   3   3   9       21.70       24.21      4.81 o 
   4   3   9     2108.69     2123.18     35.02 o 
   5   3   9       66.83       78.14      9.97 o 
   6   3   9        3.41        6.31      8.99 o 
   7   3   9     1733.65     1641.66     56.23 o 
   8   3   9       30.23       30.79     11.88 o 
   9   3   9      333.79      299.27     24.80 o 
  10   3   9       56.65       32.84     12.40 o 
  11   3   9       23.16       37.42     13.82 o 
  12   3   9       66.77       77.52     12.81 o 
  -6   4   9       16.45       11.46      8.35 o 
  -5   4   9       14.33        6.94      9.98 o 
  -4   4   9      207.24      164.69     19.71 o 
  -3   4   9      127.24      151.45     18.08 o 
  -2   4   9      215.01      160.64     17.50 o 
  -1   4   9      626.86      560.66     16.66 o 
   0   4   9      376.19      415.19     17.05 o 
   1   4   9     1042.13     1031.14     21.47 o 
   2   4   9     3085.72     3093.39     37.44 o 
   3   4   9      505.81      571.53     15.68 o 
   4   4   9     2932.60     2914.18     45.66 o 
   5   4   9      319.07      310.13     11.66 o 
   6   4   9        7.72        4.74      4.28 o 
   7   4   9        0.65        4.73      8.88 o 
   8   4   9      322.53      277.31     24.49 o 
   9   4   9      244.67      269.69     24.80 o 
  10   4   9       67.46       72.94     15.82 o 
  11   4   9       62.57       66.53     11.53 o 
  12   4   9        0.22       -0.47      7.36 o 
  -6   5   9        0.76        2.95      8.40 o 
  -5   5   9        0.87        3.26     10.04 o 
  -4   5   9      279.23      276.04     24.54 o 
  -3   5   9     1065.53      924.14     40.20 o 
  -2   5   9      322.80      293.28     41.78 o 
  -1   5   9      339.82      377.72     14.39 o 
   0   5   9       16.63       15.22      5.36 o 
   1   5   9        8.54        8.48      4.05 o 
   2   5   9      840.25      845.04     19.78 o 
   3   5   9      504.97      446.11     12.37 o 
   4   5   9      155.88      134.41     10.08 o 
   5   5   9      312.72      316.47     18.43 o 
   6   5   9      245.69      236.05     13.28 o 
   7   5   9       98.45      125.21     11.34 o 
   8   5   9      104.09       73.67     16.55 o 
   9   5   9        5.62        3.89      9.67 o 
  10   5   9      167.36      153.18     21.60 o 
  11   5   9       46.47       79.78     12.21 o 
  12   5   9        9.37        7.97      8.12 o 
  -5   6   9       24.08       31.32     12.77 o 
  -4   6   9       79.98       78.15     23.70 o 
  -3   6   9       77.46       69.21     10.88 o 
  -2   6   9      130.51      145.48     13.30 o 
  -1   6   9       16.27       19.57      5.32 o 
   0   6   9      546.92      556.40     15.12 o 
   1   6   9        9.24       13.96      4.83 o 
   2   6   9      752.93      775.51     19.59 o 
   3   6   9      163.73      160.11      8.24 o 
   4   6   9        8.31        0.13      4.77 o 
   5   6   9      128.41      169.75     10.51 o 
   6   6   9       11.08        5.07      5.14 o 
   7   6   9       27.95       32.90      6.66 o 
   8   6   9      260.70      236.93     15.54 o 
   9   6   9      157.21      131.06     20.76 o 
  10   6   9       21.45       11.56     11.56 o 
  11   6   9       11.82       -0.68     11.46 o 
  12   6   9       19.25       14.61     13.40 o 
  -4   7   9        4.71        2.00     12.30 o 
  -3   7   9       89.02       99.42     20.18 o 
  -2   7   9       69.79      112.67     20.44 o 
  -1   7   9       77.91       70.27     10.59 o 
   0   7   9       93.95      108.34     13.13 o 
   1   7   9        0.03       -1.23     11.25 o 
   2   7   9       78.53       71.82      8.64 o 
   3   7   9      456.15      462.25     17.07 o 
   4   7   9      124.57       97.21     12.66 o 
   5   7   9      330.99      329.11     14.59 o 
   6   7   9      156.85      129.28     10.31 o 
   7   7   9       24.60       27.60      6.90 o 
   8   7   9       18.36       38.32      9.43 o 
   9   7   9      269.17      279.93     27.85 o 
  10   7   9        3.08       23.70     14.03 o 
  11   7   9        8.09        1.68     13.03 o 
  -4   8   9        3.66      -10.88     11.46 o 
  -3   8   9      106.49      101.42     21.55 o 
  -2   8   9      119.21       93.75     20.18 o 
  -1   8   9      111.79      108.84     14.56 o 
   0   8   9       29.54       31.10      9.96 o 
   1   8   9      249.92      252.22     17.54 o 
   2   8   9        4.32        6.01     10.06 o 
   3   8   9        1.43       -5.82      6.41 o 
   4   8   9      336.99      313.27     18.07 o 
   5   8   9       39.55       28.62     11.02 o 
   6   8   9       82.14       83.37      9.64 o 
   7   8   9      435.27      452.00     17.94 o 
   8   8   9       14.28       10.53      7.99 o 
   9   8   9      340.85      331.98     20.81 o 
  10   8   9       19.75       31.69     15.66 o 
  -3   9   9       16.59       -4.89     11.82 o 
  -2   9   9        2.44       -0.43     15.08 o 
  -1   9   9       78.98      131.23     29.32 o 
   0   9   9        7.57        7.02      8.26 o 
   1   9   9       37.85       34.51     18.60 o 
   2   9   9        1.72       -8.18      8.41 o 
   3   9   9      188.10      177.70     15.79 o 
   4   9   9      238.68      262.14     27.38 o 
   5   9   9       22.03       29.95     15.98 o 
   6   9   9       23.75       21.89      8.81 o 
   7   9   9       56.32       31.23     14.75 o 
   8   9   9       16.79       17.08     14.87 o 
   9   9   9        0.16        2.85      8.38 o 
  10   9   9        7.89       21.55     14.66 o 
  -1  10   9       98.99      130.61     16.68 o 
   0  10   9        0.29       -1.94      8.21 o 
   1  10   9        2.30        6.23      8.06 o 
   2  10   9       17.99       26.24      9.51 o 
   3  10   9        5.96        3.20      7.95 o 
   4  10   9        9.81       -4.10      7.43 o 
   5  10   9       54.36       50.39     14.16 o 
   6  10   9       27.55       26.94     11.67 o 
   7  10   9       39.30       26.05      8.48 o 
   8  10   9      178.39      227.02     23.54 o 
   9  10   9       20.49       11.87     12.85 o 
   1  11   9        0.11        0.34      8.70 o 
   2  11   9       15.57       34.19     11.22 o 
   3  11   9      116.81      147.15     35.08 o 
   4  11   9       10.80       11.67      8.94 o 
   5  11   9       27.63       23.93     10.40 o 
   6  11   9      101.54       92.97     14.37 o 
   7  11   9      101.81      135.78     13.81 o 
  -2 -10  10       35.41       43.77     15.87 o 
  -1 -10  10       64.10       80.82     18.50 o 
   0 -10  10        5.02       24.65     13.93 o 
   1 -10  10       14.01        9.25      9.18 o 
   2 -10  10      224.14      256.79     20.31 o 
   3 -10  10      474.33      477.75     40.83 o 
   4 -10  10       28.55       23.69     11.72 o 
  -3  -9  10      134.80      156.86     22.91 o 
  -2  -9  10        8.81       15.22      8.30 o 
  -1  -9  10        2.61        8.39      7.49 o 
   0  -9  10      112.25      120.97     11.55 o 
   1  -9  10      136.96      164.24     12.76 o 
   2  -9  10      528.95      545.18     25.75 o 
   3  -9  10        0.24       -1.04      7.65 o 
   4  -9  10       34.53       35.56     10.97 o 
   5  -9  10       31.68       37.78     10.95 o 
   6  -9  10       11.45       13.69      9.15 o 
  -4  -8  10      224.85      228.91     25.54 o 
  -3  -8  10      203.28      194.33     24.17 o 
  -2  -8  10        5.75      -13.00     10.98 o 
  -1  -8  10        9.37        2.40      5.87 o 
   0  -8  10       36.98       40.15      8.18 o 
   1  -8  10       54.50       59.31     11.02 o 
   2  -8  10      148.41      137.44     35.42 o 
   3  -8  10      977.15      916.85     32.34 o 
   4  -8  10       64.92       68.17     12.09 o 
   5  -8  10        1.19        4.96      8.57 o 
   6  -8  10        0.05       -6.95     13.06 o 
   7  -8  10       99.17      112.32     15.67 o 
  -5  -7  10       13.85       18.28      9.54 o 
  -4  -7  10       20.96       37.09     10.63 o 
  -3  -7  10       34.34       21.44     13.45 o 
  -2  -7  10        1.32        8.54      5.71 o 
  -1  -7  10      401.62      437.95     17.03 o 
   0  -7  10        1.96       -1.13      7.85 o 
   1  -7  10       13.22       20.35      8.19 o 
   2  -7  10        3.71       10.33      7.29 o 
   3  -7  10        5.13       -0.81      7.96 o 
   4  -7  10       56.93       65.72     11.31 o 
   5  -7  10        9.88        4.64      7.23 o 
   6  -7  10        0.36        0.74      7.07 o 
   7  -7  10       18.82        8.76      8.70 o 
   8  -7  10       55.22       63.02     12.80 o 
  -6  -6  10       18.53        9.68     11.01 o 
  -5  -6  10       72.69       83.95     14.24 o 
  -4  -6  10       22.38       30.21      9.66 o 
  -3  -6  10      657.66      650.52     26.56 o 
  -2  -6  10        1.18        2.55      5.17 o 
  -1  -6  10       10.46       20.34      6.18 o 
   0  -6  10        0.40        4.37      4.29 o 
   1  -6  10      752.45      737.17     25.62 o 
   2  -6  10        1.16       -6.96      5.34 o 
   3  -6  10      103.59       94.75     12.21 o 
   4  -6  10       35.49       46.97     26.80 o 
   5  -6  10        8.47       17.13     10.56 o 
   6  -6  10       99.15       88.88     12.75 o 
   7  -6  10        4.94        7.70      7.58 o 
   8  -6  10      293.85      287.49     41.99 o 
   9  -6  10        0.68        3.22      8.56 o 
  -6  -5  10       23.96       41.51     16.08 o 
  -5  -5  10      113.70      114.09     21.02 o 
  -4  -5  10       33.80       48.14     14.61 o 
  -3  -5  10        2.20        9.98     11.35 o 
  -2  -5  10       31.16       33.70      6.51 o 
  -1  -5  10      477.24      463.47     16.00 o 
   0  -5  10      187.82      199.07     19.96 o 
   1  -5  10        7.86       15.63      6.92 o 
   2  -5  10       16.13       31.91     13.35 o 
   3  -5  10      941.87      851.59     45.67 o 
   4  -5  10       12.66        6.07      7.03 o 
   5  -5  10      514.36      505.27     22.26 o 
   6  -5  10       51.28       46.35     10.04 o 
   7  -5  10       29.91       23.34     12.32 o 
   8  -5  10      286.79      250.21     18.28 o 
   9  -5  10        3.19       14.49      8.95 o 
  10  -5  10       77.86       86.85     13.92 o 
  -6  -4  10       32.60       54.65     16.71 o 
  -5  -4  10      387.54      332.54     30.43 o 
  -4  -4  10       22.30       59.38     15.76 o 
  -3  -4  10      192.11      176.04     21.91 o 
  -2  -4  10        2.21        3.00      9.72 o 
  -1  -4  10      210.37      228.23     15.58 o 
   0  -4  10        0.99        7.47      5.24 o 
   1  -4  10      286.31      293.83     15.79 o 
   2  -4  10        4.09        7.96      6.42 o 
   3  -4  10      253.59      249.98     15.48 o 
   4  -4  10        1.87        7.30      6.84 o 
   5  -4  10        4.74       11.94      6.90 o 
   6  -4  10       11.51        4.10      7.15 o 
   7  -4  10       49.27       45.82     15.34 o 
   8  -4  10       32.81       45.98     10.33 o 
   9  -4  10        8.94       16.94      8.70 o 
  10  -4  10       61.96       75.95     13.30 o 
  -7  -3  10        1.22       16.08     12.51 o 
  -6  -3  10      136.70      182.19     24.49 o 
  -5  -3  10        7.66        4.05     10.19 o 
  -4  -3  10       48.56       49.13     15.45 o 
  -3  -3  10       95.37      113.03     18.29 o 
  -2  -3  10       20.37       12.45      9.77 o 
  -1  -3  10        1.89       -0.57      5.06 o 
   0  -3  10       83.20       99.38      9.54 o 
   1  -3  10      212.70      202.56     12.87 o 
   2  -3  10       16.06        9.66      7.78 o 
   3  -3  10       18.73       15.32     10.62 o 
   4  -3  10      178.24      175.38     13.46 o 
   5  -3  10       46.95       30.88     13.64 o 
   6  -3  10       12.36       19.48      7.46 o 
   7  -3  10     1187.01     1150.04     34.06 o 
   8  -3  10      204.95      182.71     28.48 o 
   9  -3  10       44.47       55.65     11.61 o 
  10  -3  10       22.37       22.24     15.84 o 
  11  -3  10        7.83       -1.47     11.01 o 
  -7  -2  10       51.87       61.27     17.24 o 
  -6  -2  10       40.93       40.52     13.82 o 
  -5  -2  10       17.15        9.77     10.46 o 
  -4  -2  10       20.85       25.85     11.72 o 
  -3  -2  10       80.59       49.08     14.35 o 
  -2  -2  10      206.44      219.24     22.12 o 
  -1  -2  10      491.99      547.53     17.32 o 
   0  -2  10       56.68       53.34      7.17 o 
   1  -2  10      193.16      217.61     18.60 o 
   2  -2  10      377.12      352.42     27.93 o 
   3  -2  10        1.07        3.50      9.46 o 
   4  -2  10      777.93      757.98     24.82 o 
   5  -2  10       13.57        6.54      6.26 o 
   6  -2  10        0.10        6.24      6.69 o 
   7  -2  10      132.16      163.72     14.49 o 
   8  -2  10      199.51      210.66     16.35 o 
   9  -2  10       49.33       36.28      9.52 o 
  10  -2  10        0.02        6.49      7.71 o 
  11  -2  10      103.79      145.91     26.64 o 
  -7  -1  10       74.87       57.44     18.08 o 
  -6  -1  10       65.86       75.41     17.71 o 
  -5  -1  10       68.63       46.82     14.45 o 
  -4  -1  10      170.41      177.83     21.70 o 
  -3  -1  10      425.48      443.42     30.16 o 
  -2  -1  10      971.02      934.55     41.88 o 
  -1  -1  10       56.23       60.05      8.99 o 
   0  -1  10       64.20       80.69      7.42 o 
   1  -1  10       36.30       36.34      6.50 o 
   2  -1  10        8.65       11.89      7.83 o 
   3  -1  10      411.64      388.14     17.79 o 
   4  -1  10      680.18      648.44     22.85 o 
   5  -1  10        6.26        4.91      7.91 o 
   6  -1  10       43.13       62.78     10.34 o 
   7  -1  10      104.80      109.67     12.16 o 
   8  -1  10      462.93      437.57     21.21 o 
   9  -1  10      178.71      175.07     32.13 o 
  10  -1  10       49.60       70.03     16.50 o 
  11  -1  10       90.67       85.31     13.74 o 
  12  -1  10        7.16       -1.60      8.75 o 
  -7   0  10       17.64       15.40     13.24 o 
  -6   0  10       37.39       65.69     16.66 o 
  -5   0  10       21.92       32.90     12.45 o 
  -4   0  10       31.91       37.42     13.24 o 
  -3   0  10        4.71        5.94      8.93 o 
  -2   0  10        0.51       -3.36      7.67 o 
  -1   0  10        1.78        0.26      8.43 o 
   0   0  10      134.09      131.82     15.98 o 
   1   0  10      389.21      422.28     14.56 o 
   2   0  10        2.64        2.20      3.79 o 
   3   0  10       12.74       20.57      7.28 o 
   4   0  10       44.81       36.04      8.02 o 
   5   0  10     1152.21     1180.82     46.64 o 
   6   0  10      779.34      682.04     24.43 o 
   7   0  10        1.91       -1.07      5.84 o 
   8   0  10     1283.59     1301.78     36.02 o 
   9   0  10      120.40      115.13     13.58 o 
  10   0  10       24.50       29.17      9.92 o 
  11   0  10       59.45       46.56     15.29 o 
  12   0  10       43.52       44.09     16.19 o 
  -6   1  10        0.37        0.74      9.56 o 
  -5   1  10       42.39       42.62     14.08 o 
  -4   1  10        6.69       14.92     10.40 o 
  -3   1  10        0.53       13.72     11.09 o 
  -2   1  10        0.12       11.93      8.93 o 
  -1   1  10        3.60        1.65      6.99 o 
   0   1  10     2175.08     1988.09     40.44 o 
   1   1  10      733.91      760.40     23.57 o 
   2   1  10      430.51      417.06     15.50 o 
   3   1  10      597.29      536.66     20.08 o 
   4   1  10       50.46       35.15     13.19 o 
   5   1  10      396.92      383.61     23.99 o 
   6   1  10     1519.86     1411.00     35.80 o 
   7   1  10      400.36      411.45     30.90 o 
   8   1  10      351.85      374.05     23.17 o 
   9   1  10      490.37      469.06     31.21 o 
  10   1  10       59.23       65.74     16.92 o 
  11   1  10      103.75      116.82     19.71 o 
  12   1  10        0.97        4.99     10.77 o 
  -6   2  10       63.04       43.51     15.08 o 
  -5   2  10       46.91       78.61     16.92 o 
  -4   2  10      259.71      210.41     22.86 o 
  -3   2  10       39.61       28.69     11.61 o 
  -2   2  10      399.86      356.03     25.91 o 
  -1   2  10      308.53      318.90     26.49 o 
   0   2  10      162.66      159.34     11.68 o 
   1   2  10       32.97       29.75      5.67 o 
   2   2  10      836.38      880.29     33.32 o 
   3   2  10      369.99      369.62     37.63 o 
   5   2  10       88.77       60.48     13.35 o 
   6   2  10     1078.73      963.55     41.25 o 
   7   2  10        1.90       10.14      9.62 o 
   8   2  10       35.83       40.62     13.03 o 
   9   2  10        1.09       16.13     10.93 o 
  10   2  10       72.22       86.29     17.29 o 
  11   2  10       37.73       78.46     18.08 o 
  12   2  10       12.89       -1.31     11.82 o 
  -6   3  10       49.04       65.58     17.71 o 
  -5   3  10        0.01        2.15      9.83 o 
  -4   3  10       25.73       32.95     12.98 o 
  -3   3  10       19.20        7.57      9.88 o 
  -2   3  10       26.57       22.70     10.88 o 
  -1   3  10     1141.08     1051.49     28.34 o 
   0   3  10      137.92      118.00      8.75 o 
   1   3  10     1131.32     1046.72     40.59 o 
   2   3  10       79.38       73.39      6.13 o 
   3   3  10      191.28      201.42      9.46 o 
   4   3  10      756.53      717.55     16.75 o 
   5   3  10      784.94      831.81     38.94 o 
   6   3  10      410.14      443.73     28.80 o 
   7   3  10       20.70       26.38     11.35 o 
   8   3  10       39.73       43.04     13.51 o 
   9   3  10      115.99       97.11     18.29 o 
  10   3  10      115.14      125.70     19.65 o 
  11   3  10        2.70        3.99     11.25 o 
  12   3  10        7.61        5.34      8.71 o 
  -5   4  10       34.42       24.02     13.66 o 
  -4   4  10      207.79      170.84     21.28 o 
  -3   4  10        1.44       -4.41      7.04 o 
  -2   4  10        1.75       12.45     10.09 o 
  -1   4  10        0.12       -4.05      4.51 o 
   0   4  10       33.88       36.28      6.42 o 
   1   4  10      101.45      120.55      7.71 o 
   2   4  10       64.66       53.38      5.85 o 
   3   4  10      159.60      189.73     10.12 o 
   4   4  10       22.45       20.47      5.75 o 
   5   4  10      118.36      137.39      8.52 o 
   6   4  10       26.79       13.66     11.04 o 
   7   4  10        0.05        9.30     10.46 o 
   8   4  10      428.85      436.74     30.53 o 
   9   4  10       56.00       75.88     16.82 o 
  10   4  10       88.13       97.74     18.08 o 
  11   4  10      113.67      102.58     19.13 o 
  12   4  10      130.34      126.13     15.20 o 
  -5   5  10       90.61       97.85     18.50 o 
  -4   5  10       24.25       16.76     12.03 o 
  -3   5  10       25.65       29.80     12.40 o 
  -2   5  10      162.97      185.99     14.72 o 
  -1   5  10      107.98       97.54     20.66 o 
   0   5  10      536.30      549.72     17.38 o 
   1   5  10        6.33       13.20      4.78 o 
   2   5  10     1082.13     1048.16     20.39 o 
   3   5  10       14.17       14.40      4.48 o 
   4   5  10      522.00      577.89     17.13 o 
   5   5  10      254.26      253.64     13.12 o 
   6   5  10        1.45        2.01      4.63 o 
   7   5  10      224.35      192.12     22.65 o 
   8   5  10      480.98      461.76     31.85 o 
   9   5  10       10.41       18.18     12.35 o 
  10   5  10       70.29       48.50     16.24 o 
  11   5  10        2.94       -5.52      9.59 o 
  12   5  10       17.73       32.14     13.48 o 
  -4   6  10        7.94        8.83     12.40 o 
  -3   6  10       30.19       38.28      9.71 o 
  -2   6  10      233.85      257.73     16.96 o 
  -1   6  10      105.95      110.61      9.74 o 
   0   6  10      346.75      375.22     13.24 o 
   1   6  10      179.04      205.87     12.33 o 
   2   6  10       63.88       65.40      8.31 o 
   3   6  10      638.99      629.79     29.05 o 
   4   6  10        0.02        5.55      5.00 o 
   5   6  10      142.36      175.01     11.00 o 
   6   6  10      527.80      469.35     16.48 o 
   7   6  10        0.62        4.17      6.11 o 
   8   6  10       18.26       12.56     11.77 o 
   9   6  10      159.52      136.84     21.28 o 
  10   6  10        6.00        0.63     11.61 o 
  11   6  10      226.16      282.14     29.17 o 
  -4   7  10        8.86       26.06     16.19 o 
  -3   7  10       70.80       71.10     19.39 o 
  -2   7  10        0.62        7.09     10.93 o 
  -1   7  10      197.35      240.21     26.38 o 
   0   7  10       24.66       37.42      8.51 o 
   1   7  10        0.17       -5.07      5.61 o 
   2   7  10       42.11       61.19      8.64 o 
   3   7  10        1.74        4.49      5.00 o 
   4   7  10      129.08      119.37     10.19 o 
   5   7  10        3.32        6.43      5.59 o 
   6   7  10      160.45      167.94     11.47 o 
   7   7  10       88.34       83.58      9.22 o 
   8   7  10        3.87       -6.78      9.51 o 
   9   7  10      273.99      315.19     30.16 o 
  10   7  10        7.64       19.92     14.35 o 
  11   7  10       18.80       17.08     15.08 o 
  -3   8  10        2.66       23.86     14.71 o 
  -2   8  10       17.26       18.34     14.40 o 
  -1   8  10       34.25       11.16      8.84 o 
   0   8  10       42.39       62.44     10.04 o 
   1   8  10      282.52      290.68     15.80 o 
   2   8  10       21.56       17.63      8.99 o 
   3   8  10        1.26        1.93      5.75 o 
   4   8  10       47.40       83.66     30.11 o 
   5   8  10       38.07       36.80      7.76 o 
   6   8  10       42.38       49.08      8.42 o 
   7   8  10        3.60        1.28      6.06 o 
   8   8  10        9.28       26.64     14.71 o 
   9   8  10        9.96       -8.78     10.77 o 
  10   8  10      169.75      168.00     26.22 o 
  -1   9  10       89.25      103.56     24.70 o 
   0   9  10        6.23        9.01      8.90 o 
   1   9  10      192.20      224.03     28.43 o 
   2   9  10       44.83       37.07     13.56 o 
   3   9  10        8.25        0.68      6.49 o 
   4   9  10      115.08      126.63     12.12 o 
   5   9  10      184.14      199.30     13.67 o 
   6   9  10        1.45        0.43      6.39 o 
   7   9  10       78.34       63.81     10.59 o 
   8   9  10       33.84       36.94     11.41 o 
   9   9  10       15.14        5.25     12.87 o 
   0  10  10       77.80       65.62     22.60 o 
   1  10  10        2.35        6.63      9.07 o 
   2  10  10       71.20       92.35     19.05 o 
   3  10  10       60.73       60.27     12.82 o 
   4  10  10       21.39       26.88     10.33 o 
   5  10  10      479.88      516.36     21.37 o 
   6  10  10        0.07       -7.19      6.11 o 
   7  10  10        3.76       -4.50      6.19 o 
   8  10  10        2.88       -5.85      8.65 o 
   3  11  10       25.09       38.64     11.94 o 
   4  11  10       10.85       23.49     10.63 o 
   5  11  10       52.87       76.58     11.60 o 
  -2  -9  11       40.57       53.76     17.45 o 
  -1  -9  11      110.21       98.72     11.08 o 
   0  -9  11       12.43       13.37      7.41 o 
   1  -9  11        0.15        3.69      7.71 o 
   2  -9  11       28.95       31.19     10.12 o 
   3  -9  11       61.66       47.85     11.26 o 
   4  -9  11        3.81       13.35     10.98 o 
   5  -9  11        0.25        3.35      8.32 o 
  -3  -8  11       96.52       78.61     19.65 o 
  -2  -8  11       20.45       33.21     15.24 o 
  -1  -8  11      530.51      593.13     24.75 o 
   0  -8  11       71.17       81.17     13.84 o 
   1  -8  11        1.99        2.88      6.35 o 
   2  -8  11        2.77       -3.41      7.63 o 
   3  -8  11      390.33      376.01     22.42 o 
   4  -8  11        1.56       -1.64      7.83 o 
   5  -8  11       40.58       51.58     12.69 o 
   6  -8  11       75.05       64.47     16.34 o 
   7  -8  11      210.01      213.71     19.80 o 
  -4  -7  11        0.77        3.05     11.98 o 
  -3  -7  11       48.88       39.31     16.34 o 
  -2  -7  11        1.40       -5.20     10.40 o 
  -1  -7  11       42.60       54.19      9.33 o 
   0  -7  11        3.57       -2.15      4.64 o 
   1  -7  11      130.89      111.36     16.10 o 
   2  -7  11        0.04        5.89      7.44 o 
   3  -7  11       67.84       94.66     12.89 o 
   4  -7  11        0.14       -0.48     10.04 o 
   5  -7  11       60.06       46.46     11.04 o 
   6  -7  11        6.91       12.46      8.50 o 
   7  -7  11       56.99       79.36     13.69 o 
   8  -7  11        2.97       -1.60      8.49 o 
  -5  -6  11       22.19       45.87     11.96 o 
  -4  -6  11       27.85        8.04     11.61 o 
  -3  -6  11        8.50       13.82     14.08 o 
  -2  -6  11       51.46       47.19     15.92 o 
  -1  -6  11        2.51        1.80      5.49 o 
   0  -6  11       52.74       66.04     11.44 o 
   1  -6  11      312.28      376.36     16.26 o 
   2  -6  11      100.63       92.13     11.82 o 
   3  -6  11       43.98       49.74     13.90 o 
   4  -6  11        8.20        0.85      7.91 o 
   5  -6  11      313.43      325.73     20.84 o 
   6  -6  11       61.07       47.84     11.39 o 
   7  -6  11       68.29       90.21     13.71 o 
   8  -6  11      245.90      250.12     21.60 o 
   9  -6  11       16.70       29.74     18.76 o 
  -5  -5  11       15.34       10.62     12.66 o 
  -4  -5  11       90.63       67.63     17.45 o 
  -3  -5  11        2.52       -1.26     11.09 o 
  -2  -5  11       19.52       36.36     14.66 o 
  -1  -5  11       16.94       18.11      6.23 o 
   0  -5  11      147.62      162.03     11.84 o 
   1  -5  11        0.31       -1.41      5.43 o 
   2  -5  11      106.74       98.40     11.98 o 
   3  -5  11      401.12      360.77     19.08 o 
   4  -5  11       32.79       38.25      9.25 o 
   5  -5  11       11.63       15.54      7.81 o 
   6  -5  11       50.93       38.99      9.89 o 
   7  -5  11       23.62       31.67      9.94 o 
   8  -5  11      138.51      163.56     16.54 o 
   9  -5  11      105.87      126.50     23.94 o 
  -5  -4  11      157.06      144.41     23.28 o 
  -4  -4  11      199.11      196.69     24.33 o 
  -3  -4  11        1.43       -2.94     10.09 o 
  -2  -4  11       14.77        2.31     10.46 o 
  -1  -4  11      466.27      517.65     17.27 o 
   0  -4  11      339.03      367.22     14.71 o 
   1  -4  11       24.21       25.81      6.32 o 
   2  -4  11      137.56      161.81     13.25 o 
   3  -4  11        0.46        2.94      6.86 o 
   4  -4  11      441.33      436.21     33.32 o 
   5  -4  11        1.53       -6.48      9.56 o 
   6  -4  11      458.35      452.12     22.07 o 
   7  -4  11        1.75       -2.95      6.81 o 
   8  -4  11        3.87        2.17     12.61 o 
   9  -4  11      305.62      260.15     19.60 o 
  10  -4  11      214.03      225.83     19.19 o 
  -6  -3  11        5.31      -11.35     10.25 o 
  -5  -3  11      122.79      149.98     23.17 o 
  -4  -3  11       34.80       54.60     16.34 o 
  -3  -3  11      155.18      153.81     21.76 o 
  -2  -3  11       37.59       39.94     14.50 o 
  -1  -3  11      127.93      126.04      9.30 o 
   0  -3  11        0.04        1.56      4.89 o 
   1  -3  11       67.81       58.89      9.68 o 
   2  -3  11       19.83       11.50      8.41 o 
   3  -3  11       10.94       15.80      6.95 o 
   4  -3  11      383.77      372.07     19.17 o 
   5  -3  11       22.55       16.07      7.59 o 
   6  -3  11       83.44       89.41     13.64 o 
   7  -3  11      401.78      374.47     22.94 o 
   8  -3  11       17.41       16.72      8.44 o 
   9  -3  11       12.14       29.17     10.37 o 
  10  -3  11      435.97      420.94     24.10 o 
  11  -3  11       36.73       57.69     19.18 o 
  -6  -2  11       29.46       57.02     17.76 o 
  -5  -2  11       90.87      110.04     20.81 o 
  -4  -2  11       95.11      107.46     20.18 o 
  -3  -2  11        1.93        2.47     10.30 o 
  -2  -2  11        0.03       -7.57      7.20 o 
  -1  -2  11      454.19      526.27     20.35 o 
   0  -2  11        5.74        2.52      4.78 o 
   1  -2  11      146.82      131.34      9.48 o 
   2  -2  11        5.69        5.99      5.89 o 
   3  -2  11      462.35      424.28     23.75 o 
   4  -2  11       65.47       66.07     10.23 o 
   5  -2  11        7.42        8.97      6.98 o 
   6  -2  11      201.22      215.11     21.23 o 
   7  -2  11      743.79      741.99     30.27 o 
   8  -2  11      495.76      502.96     24.13 o 
   9  -2  11       67.95       87.87     13.18 o 
  10  -2  11      362.95      370.94     22.04 o 
  11  -2  11       76.34      101.84     14.83 o 
  -6  -1  11        8.51       27.69     15.03 o 
  -5  -1  11      229.31      183.61     23.86 o 
  -4  -1  11        3.88      -12.72      8.62 o 
  -3  -1  11      162.62      170.73     21.65 o 
  -2  -1  11      208.77      204.63     22.65 o 
  -1  -1  11       91.92       83.07      7.91 o 
   0  -1  11        1.32        1.20      4.58 o 
   1  -1  11       40.21       47.85      6.88 o 
   2  -1  11      340.97      331.58     16.93 o 
   3  -1  11     1731.81     1689.40     41.33 o 
   4  -1  11       55.93       67.33     10.19 o 
   5  -1  11      582.95      540.78     22.25 o 
   6  -1  11       34.17       31.58     14.06 o 
   7  -1  11      533.58      458.62     21.70 o 
   8  -1  11      289.02      281.64     18.50 o 
   9  -1  11      225.05      217.29     17.04 o 
  10  -1  11      115.72      147.46     15.93 o 
  11  -1  11      164.03      208.00     18.84 o 
  -6   0  11        0.42       -2.52      9.72 o 
  -5   0  11      125.61      153.08     22.18 o 
  -4   0  11       25.78       21.49     12.24 o 
  -3   0  11       62.25       61.54     15.24 o 
  -2   0  11      274.24      243.78     24.65 o 
  -1   0  11      146.68      127.94     11.47 o 
   0   0  11     1141.38     1066.09     29.57 o 
   1   0  11      122.65      111.76     10.37 o 
   2   0  11      492.99      421.48     18.95 o 
   3   0  11       12.20       14.69     10.59 o 
   4   0  11     1027.24      982.13     37.26 o 
   5   0  11      288.44      289.12     17.11 o 
   6   0  11     1336.93     1312.28     35.56 o 
   7   0  11      222.74      248.56     18.92 o 
   8   0  11      223.05      257.48     18.08 o 
   9   0  11       75.59      104.36     13.75 o 
  10   0  11        1.04       -0.75      7.76 o 
  11   0  11        2.28       -0.21     11.09 o 
  -5   1  11       30.15       12.19     11.04 o 
  -4   1  11       32.68       29.06     12.87 o 
  -3   1  11        0.83       18.34     10.46 o 
  -2   1  11       33.73       32.00     12.51 o 
  -1   1  11      413.05      383.98     26.96 o 
   0   1  11       66.18       78.00     10.43 o 
   1   1  11      106.44      107.39     10.65 o 
   2   1  11       54.43       45.09     11.56 o 
   3   1  11     1151.98     1033.55     41.09 o 
   4   1  11      799.91      825.32     26.56 o 
   5   1  11       42.97       36.66      8.96 o 
   6   1  11      784.66      791.59     27.27 o 
   7   1  11       29.62       47.85     20.97 o 
   8   1  11       57.39       60.65     22.23 o 
   9   1  11        0.38       -0.58     10.04 o 
  10   1  11       65.18       61.69     16.92 o 
  11   1  11      100.57      101.58     19.86 o 
  -5   2  11        6.29       11.51     10.83 o 
  -4   2  11       70.43       70.73     16.76 o 
  -3   2  11       11.53       39.68     13.87 o 
  -2   2  11      324.10      321.82     26.38 o 
  -1   2  11      145.47      196.85     20.81 o 
   0   2  11      107.56      108.83     10.78 o 
   1   2  11        0.19        2.03      4.25 o 
   2   2  11        9.35       10.46      5.43 o 
   3   2  11       11.30       33.00     11.98 o 
   4   2  11       11.84       23.33     10.77 o 
   5   2  11       54.92       70.15     14.40 o 
   6   2  11       18.55       11.56      9.41 o 
   7   2  11      222.56      196.01     22.18 o 
   8   2  11        0.67        1.84     10.14 o 
   9   2  11       43.77       59.80     14.98 o 
  10   2  11      123.05      122.97     20.70 o 
  11   2  11        3.77       15.29     12.40 o 
  12   2  11        2.40        2.47     11.19 o 
  -5   3  11       42.36       50.76     16.13 o 
  -4   3  11      435.20      415.72     31.21 o 
  -3   3  11        2.66        4.73      9.83 o 
  -2   3  11       81.79      111.72     17.34 o 
  -1   3  11        0.79       -1.79      8.83 o 
   0   3  11      136.58      109.03      8.91 o 
   1   3  11      144.40      150.17     14.10 o 
   2   3  11      473.35      515.24     16.14 o 
   3   3  11       66.94       66.09      9.62 o 
   4   3  11     1583.93     1558.68     55.02 o 
   5   3  11      180.64      188.13     20.65 o 
   6   3  11       73.52       55.60     14.40 o 
   7   3  11      612.34      544.26     33.42 o 
   8   3  11        9.54       -0.84     10.19 o 
   9   3  11        9.80       33.42     13.93 o 
  10   3  11      717.29      715.52     40.15 o 
  11   3  11        4.83        5.31     11.04 o 
  -4   4  11       58.30       51.76     14.98 o 
  -3   4  11      103.16      129.54     19.02 o 
  -2   4  11      271.18      223.97     22.86 o 
  -1   4  11       15.08       -2.24      4.72 o 
   0   4  11      318.63      333.33     13.94 o 
   1   4  11        4.39        0.12      4.95 o 
   2   4  11      118.52      120.37      7.87 o 
   3   4  11      109.07      141.37      8.01 o 
   4   4  11        2.74        7.25      9.56 o 
   5   4  11     1042.28      979.37     44.04 o 
   6   4  11        1.92       -6.78      8.57 o 
   7   4  11       43.94       55.97     15.29 o 
   8   4  11       37.23       22.28     11.88 o 
   9   4  11       33.42       46.09     15.03 o 
  10   4  11        0.03       -3.68      9.51 o 
  11   4  11      179.89      178.62     24.07 o 
  -4   5  11        0.18       -4.62     10.14 o 
  -3   5  11       25.62       42.48     14.45 o 
  -2   5  11        0.77        2.64      7.26 o 
  -1   5  11       20.35       16.58     13.03 o 
   0   5  11      363.52      361.97     18.33 o 
   1   5  11        7.25       10.24      5.41 o 
   2   5  11        1.24       -2.89      4.02 o 
   3   5  11       18.81       25.31      5.30 o 
   4   5  11       14.11       15.67      5.64 o 
   5   5  11       10.68       13.40     11.72 o 
   6   5  11        2.66       -4.20      9.14 o 
   7   5  11        0.47        9.41     10.67 o 
   8   5  11        2.97       -3.15      9.77 o 
   9   5  11      179.23      158.91     22.49 o 
  10   5  11       14.26       16.50     12.66 o 
  11   5  11      105.44      113.30     20.86 o 
  -3   6  11        6.47       -2.84     10.83 o 
  -2   6  11        0.63       -9.62      9.77 o 
  -1   6  11        2.50       10.25     10.93 o 
   0   6  11       33.75       37.84     14.61 o 
   1   6  11      195.76      229.60     16.78 o 
   2   6  11       19.25       15.56      6.42 o 
   3   6  11      163.81      178.50     12.69 o 
   4   6  11       73.93       88.62      9.06 o 
   5   6  11       78.35       83.15      8.90 o 
   6   6  11      590.87      540.32     35.63 o 
   7   6  11       14.94       22.28     13.98 o 
   8   6  11       86.27       82.35     18.76 o 
   9   6  11       50.66       53.13     16.24 o 
  10   6  11        3.44      -14.50      9.67 o 
  11   6  11       70.65      102.58     21.70 o 
  -2   7  11        2.06       11.30     13.30 o 
  -1   7  11      103.57      137.00     22.49 o 
   0   7  11       10.41       24.81      7.63 o 
   1   7  11      217.51      219.03     13.99 o 
   2   7  11       49.53       35.67     20.72 o 
   3   7  11       91.12       93.41     10.06 o 
   4   7  11      223.36      236.02     13.56 o 
   5   7  11        9.98       26.76      6.87 o 
   6   7  11      195.39      200.35     15.82 o 
   7   7  11       61.03       67.26     17.81 o 
   8   7  11        0.11       -0.42     11.51 o 
   9   7  11        2.38        4.20     12.45 o 
  10   7  11       59.31       62.90     18.87 o 
  -1   8  11       24.63       28.27     15.50 o 
   0   8  11       11.02        0.39      7.47 o 
   1   8  11       72.80       65.65      9.69 o 
   2   8  11       10.67        9.98      7.18 o 
   3   8  11        3.74        5.76      5.30 o 
   4   8  11      126.33      112.19     11.07 o 
   5   8  11       94.96      117.58     11.35 o 
   6   8  11        1.28        6.21      6.17 o 
   7   8  11      417.66      450.09     36.68 o 
   8   8  11       45.11       47.29     16.45 o 
   9   8  11       12.54        0.11     12.72 o 
   0   9  11        0.08       -3.02      7.55 o 
   1   9  11       35.35       35.96      9.45 o 
   2   9  11       76.93       72.88     15.87 o 
   3   9  11      204.43      205.72     15.68 o 
   4   9  11       64.05       71.54     10.30 o 
   5   9  11       80.21       60.92     10.05 o 
   6   9  11       11.93       19.42      7.57 o 
   7   9  11      431.34      465.55     24.86 o 
   8   9  11        1.48       -8.30     11.40 o 
   2  10  11       95.68       92.49     13.12 o 
   3  10  11       20.67       17.65     10.84 o 
   4  10  11       60.88       69.92     12.49 o 
   5  10  11        8.64       17.56      8.05 o 
   6  10  11       43.27       14.70     17.28 o 
   1  -9  12        0.38       -0.14      8.12 o 
   2  -9  12        5.11        6.20      7.84 o 
   3  -9  12       97.91      113.19     16.21 o 
  -1  -8  12       37.12       39.68     17.24 o 
   0  -8  12        0.02       -2.79      5.39 o 
   1  -8  12       20.97       19.24      7.96 o 
   2  -8  12       28.85       26.58     16.00 o 
   3  -8  12      114.37       97.80     14.56 o 
   4  -8  12      130.11      147.90     20.94 o 
   5  -8  12       73.56       73.70     22.68 o 
  -2  -7  12       88.78      108.62     21.49 o 
  -1  -7  12       41.94       35.21     16.40 o 
   0  -7  12       62.75       75.54     14.91 o 
   1  -7  12       48.58       57.06      9.01 o 
   2  -7  12       16.66       26.91      9.51 o 
   3  -7  12      203.29      206.76     17.33 o 
   4  -7  12        1.13        2.09     11.61 o 
   5  -7  12      128.16      143.46     16.01 o 
   6  -7  12        6.77        7.68      8.43 o 
   7  -7  12       10.52       19.24     10.05 o 
  -3  -6  12       51.92       65.32     19.60 o 
  -2  -6  12      200.62      204.79     26.17 o 
  -1  -6  12       47.43       63.69     17.60 o 
   0  -6  12       42.59       44.76      8.36 o 
   1  -6  12      109.74      109.07     14.61 o 
   2  -6  12       73.05       69.26     11.82 o 
   3  -6  12        0.12        1.27      7.54 o 
   4  -6  12        9.69        0.45      7.70 o 
   5  -6  12      122.31      118.61     14.66 o 
   6  -6  12       53.91       53.95     11.91 o 
   7  -6  12       52.70       49.28     11.67 o 
   8  -6  12        5.49       -1.78      8.88 o 
  -4  -5  12       19.41       37.89     16.71 o 
  -3  -5  12       82.89      110.99     22.12 o 
  -2  -5  12        0.04        0.32     10.67 o 
  -1  -5  12       81.52      104.63     19.86 o 
   0  -5  12       96.07       86.34     10.40 o 
   1  -5  12      156.68      154.66     11.58 o 
   2  -5  12       31.50       36.36     17.21 o 
   3  -5  12        3.87       11.98      7.44 o 
   4  -5  12        0.93        0.75      7.02 o 
   5  -5  12       56.39       59.62     14.03 o 
   6  -5  12      261.37      247.75     18.88 o 
   7  -5  12      105.07       99.76     13.91 o 
   8  -5  12       21.77       15.13      9.63 o 
   9  -5  12       17.15       19.56     14.32 o 
  -4  -4  12       19.29       39.57     16.40 o 
  -3  -4  12      162.09      181.09     24.91 o 
  -2  -4  12       14.54       24.54     12.93 o 
   0  -4  12        3.07       -0.14      5.19 o 
   1  -4  12        0.33       -3.14      3.67 o 
   2  -4  12      170.27      183.92     14.44 o 
   3  -4  12       65.35       60.67     10.57 o 
   4  -4  12      228.95      195.90     15.74 o 
   5  -4  12       77.79       72.46     11.69 o 
   6  -4  12      257.03      222.98     17.46 o 
   7  -4  12        3.76       -2.89     11.90 o 
   8  -4  12      178.71      185.16     17.37 o 
   9  -4  12      124.65      145.39     16.50 o 
  -5  -3  12        4.82       -6.88     10.72 o 
  -4  -3  12       38.24       49.92     16.19 o 
  -3  -3  12       13.39       22.07     13.87 o 
  -2  -3  12       13.50       10.35     11.46 o 
  -1  -3  12       86.41      107.20     19.44 o 
   0  -3  12        1.19       -2.29      4.80 o 
   1  -3  12       53.36       68.28      8.24 o 
   2  -3  12      121.24      143.93     13.22 o 
   3  -3  12        7.89        3.14      6.51 o 
   4  -3  12        8.27       22.24      8.03 o 
   5  -3  12      811.85      800.60     28.75 o 
   6  -3  12        0.05        7.46     12.90 o 
   7  -3  12      231.68      204.23     16.78 o 
   8  -3  12       40.66       52.41     11.29 o 
   9  -3  12       93.27       94.37     14.26 o 
  10  -3  12        0.43       15.51     12.59 o 
  -5  -2  12      329.90      358.55     33.11 o 
  -4  -2  12       24.82       20.97     13.03 o 
  -3  -2  12      207.79      202.58     24.86 o 
  -2  -2  12       44.33       30.64     12.98 o 
  -1  -2  12       68.91       61.33     15.55 o 
   0  -2  12      313.98      297.04     13.85 o 
   1  -2  12        7.30        1.51      5.05 o 
   2  -2  12     1099.65     1046.47     30.91 o 
   3  -2  12      128.63      106.60     28.22 o 
   4  -2  12      163.19      151.64     13.91 o 
   5  -2  12      108.12      116.37     24.65 o 
   6  -2  12      259.25      270.21     18.33 o 
   7  -2  12      121.38      146.59     15.22 o 
   8  -2  12      392.75      394.70     22.11 o 
   9  -2  12       53.20       38.36     18.73 o 
  10  -2  12      109.60      104.11     23.52 o 
  -5  -1  12       49.03       29.01     14.87 o 
  -4  -1  12       31.66       43.35     16.45 o 
  -3  -1  12        8.81        3.26     10.62 o 
  -2  -1  12        5.29        8.83     10.40 o 
  -1  -1  12        5.42        4.68     10.04 o 
   0  -1  12      284.59      298.13     13.64 o 
   1  -1  12       64.76       69.42      8.25 o 
   2  -1  12       64.71       51.55      9.17 o 
   3  -1  12       43.81       40.75      8.96 o 
   4  -1  12      301.68      246.15     16.23 o 
   5  -1  12      157.31      138.21     13.65 o 
   6  -1  12      566.58      533.31     26.54 o 
   7  -1  12        0.30       -3.39      6.84 o 
   8  -1  12      741.51      715.83     44.96 o 
   9  -1  12       13.84       15.39      9.25 o 
  10  -1  12       37.04       30.76     10.95 o 
  11  -1  12       12.57        6.88     11.64 o 
  -5   0  12       56.28       79.19     18.92 o 
  -4   0  12        6.70       -1.10     10.72 o 
  -3   0  12       75.86       66.16     16.13 o 
  -2   0  12       14.59       26.54     13.03 o 
  -1   0  12       15.03        4.47      9.46 o 
   0   0  12       16.43       11.03      7.01 o 
   1   0  12      383.35      410.97     19.54 o 
   2   0  12       14.04       19.07      5.98 o 
   3   0  12        0.07        3.23      6.70 o 
   4   0  12      307.51      322.24     18.18 o 
   5   0  12        0.01       -0.98      8.62 o 
   6   0  12       51.30       77.88     19.76 o 
   7   0  12        3.94        4.97      7.78 o 
   8   0  12       33.83       12.40     11.19 o 
   9   0  12      420.38      432.97     32.84 o 
  10   0  12       16.88       20.01     10.14 o 
  11   0  12      266.99      309.73     30.48 o 
  -4   1  12      127.38      137.79     21.23 o 
  -3   1  12       72.69       58.02     15.71 o 
  -2   1  12      418.98      364.49     29.64 o 
  -1   1  12      493.73      454.71     31.69 o 
   0   1  12      119.05       96.58     11.11 o 
   1   1  12      150.78      139.55     12.46 o 
   2   1  12       99.65       92.23     11.05 o 
   3   1  12      382.87      371.63     25.96 o 
   4   1  12      236.07      263.38     23.70 o 
   5   1  12      332.99      374.05     27.33 o 
   6   1  12      506.13      503.92     25.51 o 
   7   1  12       38.13       63.43     15.45 o 
   8   1  12        3.67        1.37     10.72 o 
   9   1  12      124.94      139.84     21.65 o 
  10   1  12       94.61       97.90     19.97 o 
  11   1  12        1.10       12.77     12.82 o 
  -4   2  12      288.14      319.08     29.27 o 
  -3   2  12        1.40       -0.53     10.14 o 
  -2   2  12       97.44       72.36     15.76 o 
  -1   2  12        0.59       -4.52      8.78 o 
   0   2  12      173.56      183.06     15.03 o 
   1   2  12       63.27       79.81     22.07 o 
   2   2  12      454.43      496.61     34.55 o 
   3   2  12        0.10        2.68      9.30 o 
   4   2  12      109.96       98.79     16.97 o 
   5   2  12       80.36       67.16     15.66 o 
   6   2  12       20.73       16.50     11.30 o 
   7   2  12      527.67      532.96     33.68 o 
   8   2  12        0.63      -12.06      8.04 o 
   9   2  12      142.78      156.34     22.44 o 
  10   2  12       80.96       87.39     20.07 o 
  11   2  12        8.68       22.39     14.92 o 
  -4   3  12       12.87       27.12     13.87 o 
  -3   3  12       59.14       36.31     13.45 o 
  -2   3  12        4.12        1.84      9.83 o 
  -1   3  12        1.53        1.63      9.67 o 
   0   3  12      260.90      267.38     15.35 o 
   1   3  12       52.21       45.65      7.30 o 
   2   3  12      497.02      483.25     46.66 o 
   3   3  12       54.28       61.57     10.16 o 
   4   3  12        1.77        3.73      9.72 o 
   5   3  12      126.17      117.03     18.71 o 
   6   3  12       64.82       94.12     17.71 o 
   7   3  12      443.46      395.86     30.48 o 
   8   3  12       17.38        8.25     10.83 o 
   9   3  12       44.27       22.28     13.45 o 
  10   3  12       83.28      109.99     19.92 o 
  11   3  12       56.75       65.95     18.71 o 
  -3   4  12       78.23       86.97     18.02 o 
  -2   4  12        2.17        0.91      6.52 o 
  -1   4  12      264.07      314.31     18.73 o 
   0   4  12       59.26       46.00      7.66 o 
   1   4  12       99.66       80.56      8.66 o 
   2   4  12        4.07        9.16      5.26 o 
   3   4  12        0.15       10.65      6.80 o 
   4   4  12       18.92       18.87     11.88 o 
   5   4  12        1.66      -10.19      8.41 o 
   6   4  12       60.48       50.87     15.45 o 
   7   4  12        0.27       -6.52      9.93 o 
   8   4  12      116.20      102.52     19.23 o 
   9   4  12       27.63        9.77     11.56 o 
  10   4  12        6.56       -5.41      9.46 o 
  11   4  12      330.23      301.69     30.64 o 
  -3   5  12      151.41      167.16     19.60 o 
  -2   5  12      156.19      124.54     14.30 o 
  -1   5  12        2.74       -9.43      6.42 o 
   0   5  12       67.54       60.76      8.40 o 
   1   5  12       64.95       77.90      8.96 o 
   2   5  12        1.87        2.83      6.81 o 
   3   5  12      759.52      799.36     21.59 o 
   4   5  12       15.51       10.70      7.28 o 
   5   5  12       63.71       51.03     15.34 o 
   6   5  12      295.46      304.79     28.22 o 
   7   5  12        8.75       10.30     12.19 o 
   8   5  12      310.37      259.23     27.48 o 
   9   5  12        2.06      -13.40      8.93 o 
  10   5  12       27.95       40.94     15.03 o 
  -2   6  12      201.54      214.09     26.85 o 
  -1   6  12        0.08       -2.63     10.88 o 
   0   6  12       10.67        4.26      8.72 o 
   1   6  12      142.15      149.15     14.56 o 
   2   6  12        0.99       -0.57      5.34 o 
   3   6  12      300.05      327.46     15.32 o 
   4   6  12       44.69       37.84     15.66 o 
   5   6  12      102.65       79.77     18.18 o 
   6   6  12       20.14       20.02     12.35 o 
   7   6  12       89.62       71.99     18.55 o 
   8   6  12       62.56       78.88     18.71 o 
   9   6  12      164.95      196.54     26.38 o 
  10   6  12      127.71      141.52     23.59 o 
  -1   7  12       21.24       54.70     16.50 o 
   0   7  12       14.25       -5.25     10.25 o 
   1   7  12       98.62      115.84     28.16 o 
   2   7  12       79.73       97.07     15.37 o 
   3   7  12        4.38        5.63      6.25 o 
   4   7  12        3.05        4.79      5.95 o 
   5   7  12       94.70       66.95     18.18 o 
   6   7  12       59.61      107.10     21.39 o 
   7   7  12      349.75      434.74     36.00 o 
   8   7  12        4.21        9.04     12.51 o 
   9   7  12      327.25      354.55     33.11 o 
   0   8  12        0.11        8.88     13.08 o 
   1   8  12        0.40        1.48      7.71 o 
   2   8  12      459.28      445.71     19.59 o 
   3   8  12       20.02       17.64      7.86 o 
   4   8  12      228.08      243.60     14.99 o 
   5   8  12       12.58       -2.42     12.98 o 
   6   8  12      136.99      111.14     22.23 o 
   7   8  12       13.07        9.77     12.82 o 
   8   8  12       36.64       -0.16     12.77 o 
   2   9  12       93.13       93.54     12.17 o 
   3   9  12       44.47       40.90     11.45 o 
   4   9  12       63.32       81.40     10.80 o 
   5   9  12       86.46      101.38     11.67 o 
   6   9  12       20.36       13.03     15.40 o 
   7   9  12      140.75      198.01     29.11 o 
   2  -8  13      182.62      201.35     15.30 o 
  -1  -7  13       10.11        5.62     13.93 o 
   0  -7  13       52.29       60.31      9.77 o 
   1  -7  13       17.56        5.46      7.15 o 
   2  -7  13        5.50       -1.93      6.78 o 
   3  -7  13        4.27       11.03      8.67 o 
   4  -7  13        5.64       -5.00      7.60 o 
   5  -7  13       41.74       25.70     10.28 o 
   6  -7  13       23.63       17.69     10.29 o 
  -2  -6  13        9.20        4.89     13.40 o 
  -1  -6  13      175.74      204.84     26.64 o 
   0  -6  13        3.07       14.03      6.98 o 
   1  -6  13      211.65      215.14     14.17 o 
   2  -6  13       26.65       12.95      7.03 o 
   3  -6  13       24.34       14.39      9.19 o 
   4  -6  13       99.00       97.18     14.02 o 
   5  -6  13        0.54       -4.43      9.41 o 
   6  -6  13      208.73      204.69     18.69 o 
   7  -6  13        4.63        0.42      8.75 o 
  -2  -5  13       18.74       29.22     15.82 o 
  -1  -5  13        3.61      -12.98      9.83 o 
   0  -5  13       72.14       73.02      9.61 o 
   1  -5  13      324.38      340.88     21.11 o 
   2  -5  13       38.76       36.48      9.77 o 
   3  -5  13       91.93       80.21     12.48 o 
   4  -5  13       20.87       15.79      8.76 o 
   5  -5  13      101.38       74.38     12.44 o 
   6  -5  13        2.86      -10.30      7.08 o 
   7  -5  13      104.71       99.12     14.69 o 
   8  -5  13        4.69       10.72      9.32 o 
  -3  -4  13      316.58      400.17     36.42 o 
  -2  -4  13        0.42       -5.83     11.46 o 
  -1  -4  13        2.76        8.09     12.61 o 
   0  -4  13       14.47       13.07      6.43 o 
   1  -4  13        9.65       21.74      6.89 o 
   2  -4  13      114.29      114.67     13.14 o 
   3  -4  13       30.90       18.38      8.42 o 
   4  -4  13      527.94      479.27     30.98 o 
   5  -4  13       13.74       25.20      9.23 o 
   6  -4  13        1.30       -4.53      8.30 o 
   7  -4  13      235.54      217.27     29.74 o 
   8  -4  13        0.32       13.59      9.70 o 
   9  -4  13      145.76      123.02     16.44 o 
  -3  -3  13        3.52       -5.62     10.98 o 
  -2  -3  13      136.37      119.03     21.86 o 
  -1  -3  13        8.46        3.31     12.03 o 
   0  -3  13       85.14      110.01     14.46 o 
   1  -3  13       80.26       85.85      9.65 o 
   2  -3  13      722.62      681.97     26.16 o 
   3  -3  13       10.73       10.34     20.31 o 
   4  -3  13       65.36       94.46     20.81 o 
   5  -3  13        0.03       -3.42      6.61 o 
   6  -3  13       62.12       42.78     10.27 o 
   7  -3  13        2.08        0.89      8.03 o 
   8  -3  13       71.36       72.90     12.97 o 
   9  -3  13      150.45      167.56     17.87 o 
  -3  -2  13      152.74      129.11     22.44 o 
  -2  -2  13       10.17        1.58     10.46 o 
  -1  -2  13       58.51       51.55     16.45 o 
   0  -2  13       39.38       34.25      7.42 o 
   1  -2  13      250.60      249.04     14.99 o 
   2  -2  13        8.04        1.63      5.29 o 
   3  -2  13       94.07       85.81     11.84 o 
   4  -2  13       18.11       11.24      7.15 o 
   5  -2  13        0.29       -9.35      6.54 o 
   6  -2  13      337.16      312.52     20.03 o 
   7  -2  13        5.45       -0.71      7.21 o 
   8  -2  13        0.60       -3.83     10.59 o 
   9  -2  13       49.10       81.54     22.75 o 
  10  -2  13       15.22       14.69      9.75 o 
  -3  -1  13      157.56      172.57     24.23 o 
  -2  -1  13       75.33      107.46     20.60 o 
  -1  -1  13       42.82       40.36     14.29 o 
   0  -1  13      302.65      263.06     26.17 o 
   1  -1  13      311.32      301.04     23.96 o 
   2  -1  13       45.13       36.25      7.38 o 
   3  -1  13        9.05       13.55      7.48 o 
   4  -1  13       20.94       18.52      8.17 o 
   5  -1  13       55.96       42.64     11.38 o 
   6  -1  13      363.45      341.97     20.43 o 
   7  -1  13      125.59      117.71     14.50 o 
   8  -1  13      459.90      463.60     23.83 o 
   9  -1  13       39.69       36.51     12.32 o 
  10  -1  13       17.22       30.96     11.60 o 
  -3   0  13       17.05       19.50     12.24 o 
  -2   0  13      310.62      363.17     31.53 o 
  -1   0  13        8.12       -3.47      9.98 o 
   0   0  13        0.12       -5.94      9.93 o 
   1   0  13      375.84      344.13     18.87 o 
   2   0  13      171.57      160.51     14.27 o 
   3   0  13      145.75      120.87     14.40 o 
   4   0  13       72.45       74.90     11.86 o 
   5   0  13       71.04       61.44     11.37 o 
   6   0  13      115.97      138.02     31.03 o 
   7   0  13      199.99      222.36     18.02 o 
   8   0  13        5.30        2.65      8.17 o 
   9   0  13       89.20       99.80     14.30 o 
  10   0  13       37.57       44.18     11.66 o 
  -3   1  13       56.46       36.94     15.03 o 
  -2   1  13       48.22       65.69     16.55 o 
  -1   1  13        7.54       20.44     12.72 o 
   0   1  13       28.05       22.65     12.56 o 
   1   1  13        2.38        0.99      6.51 o 
   2   1  13      727.99      687.35     35.84 o 
   3   1  13       21.61       36.52     12.98 o 
   4   1  13       27.58        9.30     11.19 o 
   5   1  13       20.31       29.48     13.51 o 
   6   1  13      162.63      205.31     24.38 o 
   7   1  13      239.70      207.36     24.91 o 
   8   1  13       19.75       24.96     13.40 o 
   9   1  13       38.87       53.13     16.24 o 
  10   1  13      253.68      284.61     30.06 o 
  -3   2  13       75.72       80.30     19.08 o 
  -2   2  13       22.67       23.07     12.19 o 
  -1   2  13      112.28      111.72     19.65 o 
   0   2  13        0.47       16.08     11.46 o 
   1   2  13      207.45      217.71     15.72 o 
   2   2  13      545.09      566.62     23.46 o 
   3   2  13      150.63      155.05     14.08 o 
   4   2  13       68.50       66.90     15.34 o 
   5   2  13       25.47       11.82     11.46 o 
   6   2  13        5.47        2.00      9.04 o 
   7   2  13       39.26       43.93     14.61 o 
   8   2  13      101.15      102.47     19.81 o 
   9   2  13      144.62      157.60     23.07 o 
  10   2  13        1.48       -7.62     11.67 o 
  -3   3  13       54.03       48.14     15.76 o 
  -2   3  13       21.91        8.62     11.82 o 
  -1   3  13      121.63      125.57     13.91 o 
   0   3  13        4.92        2.47     10.09 o 
   1   3  13        2.48       -8.79      5.86 o 
   2   3  13      230.08      221.67     15.94 o 
   3   3  13       12.89        8.59      7.40 o 
   4   3  13       42.88       30.16     12.40 o 
   5   3  13      137.76      105.94     18.66 o 
   6   3  13      301.64      315.82     28.43 o 
   7   3  13       28.00        0.11      9.67 o 
   8   3  13      114.02       90.91     18.92 o 
   9   3  13       44.34       21.28     14.29 o 
  10   3  13      303.37      332.54     31.42 o 
  -2   4  13      304.78      298.06     27.54 o 
  -1   4  13       14.77       18.98      9.85 o 
   0   4  13       15.21       -0.26      6.97 o 
   1   4  13       97.83      109.43     12.57 o 
   2   4  13        2.77        4.63      7.32 o 
   3   4  13      265.08      247.68     16.72 o 
   4   4  13        8.83       11.11      7.32 o 
   5   4  13       82.49       63.69     16.76 o 
   6   4  13      231.70      240.31     26.01 o 
   7   4  13        0.11       -1.79      9.20 o 
   8   4  13       70.52       74.99     18.29 o 
   9   4  13       16.96       32.58     14.77 o 
  10   4  13       25.01       38.89     16.24 o 
  -2   5  13       75.02       59.13     17.76 o 
  -1   5  13       15.12        1.52      6.83 o 
   0   5  13      132.52      155.63     51.89 o 
   1   5  13        9.09       12.20      6.38 o 
   2   5  13        9.50       13.16      8.12 o 
   3   5  13      629.37      665.93     26.08 o 
   4   5  13        8.93        5.48      7.21 o 
   5   5  13        0.94        2.10     11.04 o 
   6   5  13       62.07       93.75     19.55 o 
   7   5  13       95.37      144.88     22.96 o 
   8   5  13        1.89        5.89     11.35 o 
   9   5  13      414.46      389.24     33.95 o 
  10   5  13        6.09        0.53     12.56 o 
  -1   6  13       39.73       53.44     17.03 o 
   0   6  13       27.78       28.01     13.87 o 
   1   6  13      243.10      265.80     18.40 o 
   2   6  13       24.15       24.54     12.82 o 
   3   6  13      240.66      292.81     28.80 o 
   4   6  13      449.75      483.14     35.79 o 
   5   6  13       28.17       31.32     15.34 o 
   6   6  13      152.99      210.67     25.85 o 
   7   6  13      108.78      108.31     21.86 o 
   8   6  13      108.44      113.46     22.44 o 
   9   6  13       53.27       65.21     18.34 o 
   0   7  13        1.88       10.77     12.61 o 
   1   7  13        0.71       -1.31      7.75 o 
   2   7  13      146.01      154.70     12.89 o 
   3   7  13       34.59       22.75     14.29 o 
   4   7  13      377.38      453.08     36.89 o 
   5   7  13       49.78       73.62     18.92 o 
   6   7  13        6.08        7.15     12.40 o 
   7   7  13        8.49       26.12     15.24 o 
   8   7  13        0.03        8.93     13.66 o 
   2   8  13       12.12       22.25      8.13 o 
   3   8  13       38.69       41.46     17.08 o 
   4   8  13        1.08        8.15     13.72 o 
   5   8  13      200.82      213.93     28.59 o 
   6   8  13      244.85      275.15     31.79 o 
   7   8  13      133.19      138.05     25.33 o 
   1  -6  14       17.69        7.02      6.18 o 
   2  -6  14       13.68        6.64      7.36 o 
   3  -6  14      168.07      140.74     16.08 o 
   4  -6  14       38.42       38.63     11.34 o 
   5  -6  14      130.06      135.03     16.63 o 
  -1  -5  14        5.61      -11.51     13.45 o 
   0  -5  14        0.65       -6.46     11.72 o 
   1  -5  14       81.11       99.28     14.25 o 
   2  -5  14       45.94       43.92      9.15 o 
   3  -5  14       71.91       66.60     12.59 o 
   4  -5  14       74.65       74.08     12.63 o 
   5  -5  14      187.22      175.38     30.82 o 
   6  -5  14        0.18       -7.37     13.11 o 
   7  -5  14        2.73       10.60      9.85 o 
  -1  -4  14      253.03      221.87     28.32 o 
   0  -4  14       10.28       -9.14     11.09 o 
   1  -4  14       49.56       48.65     10.36 o 
   2  -4  14      124.49      132.77     12.26 o 
   3  -4  14      106.30      102.68     17.10 o 
   4  -4  14        2.78        3.62      7.99 o 
   5  -4  14       75.34       81.64     13.21 o 
   6  -4  14       64.03       86.51     21.89 o 
   7  -4  14       56.23       62.06     30.37 o 
   8  -4  14       80.44       79.60     14.67 o 
  -2  -3  14       60.10       65.06     19.29 o 
  -1  -3  14      164.73      222.65     27.54 o 
   0  -3  14        0.24      -11.72      9.93 o 
   1  -3  14       12.24       14.46      7.03 o 
   2  -3  14        0.05       -7.42      9.01 o 
   3  -3  14      258.40      235.22     17.74 o 
   4  -3  14       22.75       20.26      9.13 o 
   5  -3  14       15.55       13.31     10.14 o 
   6  -3  14      255.60      235.56     19.02 o 
   7  -3  14        5.36        7.74      8.40 o 
   8  -3  14       89.22       79.95     14.81 o 
  -2  -2  14      182.00      140.26     24.38 o 
  -1  -2  14       54.64       70.31     17.24 o 
   0  -2  14       78.01       64.16     17.81 o 
   1  -2  14      259.61      249.75     14.37 o 
   2  -2  14       12.02        7.70      6.03 o 
   3  -2  14       72.12       84.07     12.26 o 
   4  -2  14      186.46      184.46     16.50 o 
   5  -2  14      129.91      125.95     32.66 o 
   6  -2  14       15.44       22.61      9.25 o 
   7  -2  14       13.90        5.05      8.62 o 
   8  -2  14      126.70      130.51     42.01 o 
   9  -2  14       42.64       32.80     16.34 o 
  -2  -1  14        8.04       -4.89     10.83 o 
  -1  -1  14       13.27       13.77     12.45 o 
   0  -1  14      237.63      223.49     26.01 o 
   1  -1  14       78.50      101.37     15.81 o 
   2  -1  14        3.49       -4.28      4.63 o 
   3  -1  14      358.28      348.93     28.27 o 
   4  -1  14      543.77      559.22     33.92 o 
   5  -1  14        1.14       -3.97      7.91 o 
   6  -1  14       89.25       77.20     12.60 o 
   7  -1  14       50.60       51.42     11.44 o 
   8  -1  14        5.20        3.98      9.88 o 
   9  -1  14      174.07      212.51     19.76 o 
  -2   0  14        6.47       30.01     15.19 o 
  -1   0  14      137.21      123.49     21.76 o 
   0   0  14       14.53       -3.47     10.56 o 
   1   0  14        2.80       -1.75      6.64 o 
   2   0  14       16.77       17.88     14.37 o 
   3   0  14       19.92       34.65      9.77 o 
   4   0  14      329.05      315.80     19.63 o 
   5   0  14       26.03       30.94     13.95 o 
   6   0  14        2.84       17.39      9.18 o 
   7   0  14      111.20      158.49     16.61 o 
   8   0  14        5.29        5.29      8.56 o 
   9   0  14       42.21       49.34     12.80 o 
  -2   1  14       64.07       85.24     19.76 o 
  -1   1  14      180.27      247.67     27.54 o 
   0   1  14       37.35       39.62     13.82 o 
   1   1  14       88.62      112.23     16.16 o 
   2   1  14      126.63       93.72     28.35 o 
   3   1  14       40.33       48.46     10.61 o 
   4   1  14      152.51      180.61     22.54 o 
   5   1  14      151.95      177.30     22.86 o 
   6   1  14      132.39      165.48     22.96 o 
   7   1  14       88.59       77.67     17.71 o 
   8   1  14       96.60      137.21     22.49 o 
   9   1  14        1.12       16.76     13.98 o 
  10   1  14       21.48       45.56     17.39 o 
  -2   2  14        0.59       -5.62     10.93 o 
  -1   2  14       33.78       36.68     14.82 o 
   0   2  14      178.06      114.40     19.76 o 
   1   2  14        6.25        2.55      8.78 o 
   2   2  14      233.11      265.27     18.11 o 
   3   2  14      308.28      311.71     19.38 o 
   4   2  14       12.75       10.83     12.09 o 
   5   2  14      230.51      215.09     24.12 o 
   6   2  14       10.21       19.97     12.24 o 
   7   2  14       11.68       10.25     11.30 o 
   8   2  14      877.81      907.96     48.66 o 
   9   2  14       10.98        1.42     12.40 o 
  10   2  14       16.89       27.38     14.92 o 
  -1   3  14       37.54       17.71     13.82 o 
   0   3  14      139.22      120.29     20.49 o 
   1   3  14       26.74       38.26     13.66 o 
   2   3  14      123.58      168.40     15.20 o 
   3   3  14      126.01      103.86     12.80 o 
   4   3  14       74.54       76.84     14.27 o 
   5   3  14      450.14      415.20     32.95 o 
   6   3  14      324.99      321.08     30.32 o 
   7   3  14       12.16       13.77     11.93 o 
   8   3  14      105.83       91.38     19.55 o 
   9   3  14       67.45       43.98     15.87 o 
  -1   4  14        6.38        6.62     11.46 o 
   0   4  14      323.47      312.88     28.69 o 
   1   4  14       17.48        9.41     12.19 o 
   2   4  14        1.16        9.93      8.04 o 
   3   4  14        3.48       -2.94      6.84 o 
   4   4  14      100.17       93.87     12.79 o 
   5   4  14      253.82      292.97     28.17 o 
   6   4  14      275.11      311.36     29.69 o 
   7   4  14        6.08        1.58     11.19 o 
   8   4  14       23.39       32.53     14.40 o 
   9   4  14      108.41      117.61     22.33 o 
   2   5  14       15.87       16.24     12.77 o 
   3   5  14       22.04       13.66     11.88 o 
   4   5  14      312.86      320.87     29.74 o 
   5   5  14        6.50        9.83     13.03 o 
   6   5  14      463.95      400.96     34.00 o 
   7   5  14       23.24       19.13     13.77 o 
   8   5  14       17.18       22.28     14.03 o 
   9   5  14      129.48       81.45     20.81 o 
   2   6  14        0.71        9.51     12.09 o 
   3   6  14       32.30       57.38     16.97 o 
   4   6  14       43.06       44.09     16.08 o 
   5   6  14        7.98       -5.04     12.09 o 
   6   6  14       36.69       10.88     12.93 o 
   7   6  14       10.39       37.84     16.19 o 
   8   6  14      331.68      317.93     32.84 o 
   3   7  14        6.50       16.82     14.35 o 
   4   7  14       17.01       34.37     16.40 o 
   5   7  14      483.14      483.04     39.04 o 
   6   7  14        9.89       46.72     16.71 o 
   3  -5  15        7.90        8.90      7.66 o 
   1  -4  15       16.86       -0.21     12.51 o 
   2  -4  15       24.05       24.96      8.24 o 
   3  -4  15      316.94      304.53     17.45 o 
   4  -4  15       66.41       52.28     14.35 o 
   5  -4  15       99.53      108.51     21.89 o 
   6  -4  15       16.97       10.82      9.64 o 
   0  -3  15       19.24       13.19     14.92 o 
   1  -3  15        9.36       18.39     14.29 o 
   2  -3  15        7.91        5.04      5.70 o 
   3  -3  15      285.50      319.98     17.58 o 
   4  -3  15        0.25       -1.70      8.06 o 
   5  -3  15      207.87      187.31     18.94 o 
   6  -3  15        7.22       -3.42      8.75 o 
   7  -3  15        5.70       13.55      9.77 o 
   0  -2  15        2.30      -12.09      9.67 o 
   1  -2  15       54.09       38.89     16.19 o 
   2  -2  15      125.58      121.90     14.64 o 
   3  -2  15        1.87        2.66      6.73 o 
   4  -2  15      100.33      113.49     14.45 o 
   5  -2  15        0.68       12.97      9.06 o 
   6  -2  15       85.97       89.99     14.62 o 
   7  -2  15        1.37       -0.83      8.92 o 
   0  -1  15       16.13        3.68     11.88 o 
   1  -1  15       50.10       49.76     17.03 o 
   2  -1  15       11.59       21.68     15.13 o 
   3  -1  15        1.66        0.82      8.66 o 
   4  -1  15      378.27      390.16     24.49 o 
   5  -1  15        7.08       -0.04      8.17 o 
   6  -1  15      108.00      132.87     16.34 o 
   7  -1  15        5.74       -9.48      8.03 o 
   8  -1  15        3.47        1.60      8.67 o 
   0   0  15       19.51       22.02     13.08 o 
   1   0  15       37.15        8.57     12.82 o 
   2   0  15       10.59       11.21      8.56 o 
   3   0  15       10.41        5.34      7.63 o 
   4   0  15      301.27      266.38     26.96 o 
   5   0  15       30.78       40.20     16.03 o 
   6   0  15       65.89       86.86     19.97 o 
   7   0  15       24.34       20.72      9.88 o 
   8   0  15       13.13       26.91     13.98 o 
   0   1  15      158.35      148.72     23.33 o 
   1   1  15       45.70       57.59     16.34 o 
   2   1  15       55.92       77.65     12.33 o 
   3   1  15        7.02        5.65      8.54 o 
   4   1  15        2.39        5.78     10.93 o 
   5   1  15      635.94      723.93     42.04 o 
   6   1  15       45.28       54.34     17.13 o 
   7   1  15      131.87      178.83     25.43 o 
   8   1  15      180.45      197.38     27.01 o 
   0   2  15      155.01      165.85     24.44 o 
   1   2  15        1.08        0.58     12.24 o 
   2   2  15      212.65      208.52     36.44 o 
   3   2  15       15.48       25.70     12.35 o 
   4   2  15        0.72       -1.73      7.93 o 
   5   2  15      133.38      118.29     21.23 o 
   6   2  15       85.63       74.46     19.02 o 
   7   2  15       38.51       56.86     17.29 o 
   8   2  15        7.68        4.83     12.09 o 
   1   3  15       42.53       59.07     16.34 o 
   2   3  15        0.10       -2.56      7.67 o 
   3   3  15      137.51      172.08     16.23 o 
   4   3  15       94.74      134.10     14.86 o 
   5   3  15       27.87       33.37     13.72 o 
   6   3  15      153.31      186.71     25.07 o 
   7   3  15       37.80       37.52     15.55 o 
   8   3  15      159.55      169.37     25.80 o 
   1   4  15      261.21      255.65     27.33 o 
   2   4  15      114.24      121.87     22.33 o 
   3   4  15       27.04       31.04     10.07 o 
   4   4  15       63.29       64.31     11.97 o 
   5   4  15       36.29       63.88     11.70 o 
   6   4  15      201.09      178.93     25.43 o 
   7   4  15        1.86        4.99     11.51 o 
   3   5  15      340.31      478.99     35.79 o 
   4   5  15        0.10       -0.53     12.09 o 
   5   5  15        0.05       -0.37     11.98 o 
   6   5  15      148.31      165.90     25.17 o 
   7   5  15      264.07      293.81     31.27 o 
   4  -2  16       34.85       29.86     18.60 o 
   3  -1  16       89.69       95.18     14.60 o 
   4  -1  16       99.74      122.94     15.90 o 
   5  -1  16       49.46       44.82     12.11 o 
   2   0  16      110.74      107.83     21.91 o 
   3   0  16        1.23       -2.73      7.38 o 
   4   0  16      214.32      257.04     25.01 o 
   5   0  16       45.12       30.79     15.24 o 
   6   0  16       59.85       78.51     19.44 o 
   3   1  16        9.50        3.62      9.01 o 
   4   1  16       54.66       84.49     26.96 o 
   5   1  16        1.37       14.45     14.14 o 
   6   1  16       69.66       93.17     21.28 o 
   3   2  16      184.01      190.75     17.54 o 
   4   2  16      104.29      137.40     16.09 o 
   5   2  16       67.96       58.49     18.76 o 
   6   2  16       64.51       54.60     18.18 o 
                                                 
